# Supplementary material for: Identification of circulating metabolites associated with chronic rhinosinusitis using Mendelian randomization analysis
Source: Braz J Otorhinolaryngol. 2025 Apr 25;91(4):101626. doi: 10.1016/j.bjorl.2025.101626 (PMC12056403; doi:10.1016/j.bjorl.2025.101626)
Supplement: Supplementary file 1 [file mmc1.xlsx]

## Sheet: table s1
Table S1 instrumental variables related to 28 metabolites and CRS.																																Table S2 instrumental variables related to autoimmune and allergic diseases and senile cataract																Table S2 instrumental variables related to autoimmune and allergic diseases and senile cataract
Exposure	SNP	chr.exposure	effect_allele.exposure	other_allele.exposure	pos.exposure	beta.exposure	se.exposure	pval.exposure	samplesize.exposure	mr_keep.exposure	pval_origin.exposure	data_source.exposure	mr_keep	steiger_dir	F-Statistics
Tyrosine levels || ebi-cfb233-GCST90302120	rs10761723	10	T	C	64955581	0.0287975	0.00393011	2.35e-13	136016	TRUE	reported	MedicineITLab	TRUE	TRUE	56.3274
Tyrosine levels || ebi-cfb233-GCST90302120	rs13221709	7	A	G	127305518	0.0275493	0.00467007	3.66e-09	136016	TRUE	reported	MedicineITLab	TRUE	TRUE	40.2444
Tyrosine levels || ebi-cfb233-GCST90302120	rs9940217	16	A	G	71721513	-0.0650981	0.0042266	1.59e-53	136016	TRUE	reported	MedicineITLab	TRUE	TRUE	267.87
Tyrosine levels || ebi-cfb233-GCST90302120	rs983311	8	T	C	9177525	-0.0284692	0.00496798	1e-08	136016	TRUE	reported	MedicineITLab	TRUE	TRUE	39.7178
Tyrosine levels || ebi-cfb233-GCST90302120	rs78021259	12	A	G	47195191	0.0667324	0.00758777	1.43e-18	136016	TRUE	reported	MedicineITLab	TRUE	TRUE	86.2525
Tyrosine levels || ebi-cfb233-GCST90302120	rs72999033	19	T	C	19366632	0.0513774	0.00854831	1.85e-09	136016	TRUE	reported	MedicineITLab	TRUE	TRUE	42.2751
Tyrosine levels || ebi-cfb233-GCST90302120	rs6858148	4	T	C	100065917	-0.0334952	0.0041643	8.74e-16	136016	TRUE	reported	MedicineITLab	TRUE	TRUE	69.19
Tyrosine levels || ebi-cfb233-GCST90302120	rs55660804	9	A	G	34030379	0.0329162	0.00580057	1.39e-08	136016	TRUE	reported	MedicineITLab	TRUE	TRUE	39.3225
Tyrosine levels || ebi-cfb233-GCST90302120	rs5030062	3	A	C	186454180	-0.0230294	0.00415043	2.88e-08	136016	TRUE	reported	MedicineITLab	TRUE	TRUE	33.3402
Tyrosine levels || ebi-cfb233-GCST90302120	rs4722758	7	C	G	28156606	0.0474889	0.0049811	1.52e-21	136016	TRUE	reported	MedicineITLab	TRUE	TRUE	114.755
Tyrosine levels || ebi-cfb233-GCST90302120	rs429358	19	T	C	45411941	0.0379905	0.00568468	2.34e-11	136016	TRUE	reported	MedicineITLab	TRUE	TRUE	51.9824
Tyrosine levels || ebi-cfb233-GCST90302120	rs4149083	12	A	T	21380630	0.0471859	0.00546408	5.84e-18	136016	TRUE	reported	MedicineITLab	TRUE	TRUE	88.8723
Tyrosine levels || ebi-cfb233-GCST90302120	rs35614968	6	A	G	112020241	-0.0992307	0.0119827	1.22e-16	136016	TRUE	reported	MedicineITLab	TRUE	TRUE	93.2701
Tyrosine levels || ebi-cfb233-GCST90302120	rs28601761	8	C	G	126500031	0.0378378	0.00427671	8.96e-19	136016	TRUE	reported	MedicineITLab	TRUE	TRUE	94.0622
Tyrosine levels || ebi-cfb233-GCST90302120	rs2638314	12	A	T	56866334	0.0726189	0.00514466	3.05e-45	136016	TRUE	reported	MedicineITLab	TRUE	TRUE	212.988
Tyrosine levels || ebi-cfb233-GCST90302120	rs2393791	12	T	C	121423956	-0.0469228	0.00411354	3.86e-30	136016	TRUE	reported	MedicineITLab	TRUE	TRUE	145.07
Tyrosine levels || ebi-cfb233-GCST90302120	rs2113943	15	A	G	60895636	0.0243948	0.00404266	1.6e-09	136016	TRUE	reported	MedicineITLab	TRUE	TRUE	39.2686
Tyrosine levels || ebi-cfb233-GCST90302120	rs1851381	12	A	T	103298371	0.047282	0.00859047	3.71e-08	136016	TRUE	reported	MedicineITLab	TRUE	TRUE	37.5515
Tyrosine levels || ebi-cfb233-GCST90302120	rs1800961	20	T	C	43042364	-0.078332	0.0113297	4.72e-12	136016	TRUE	reported	MedicineITLab	TRUE	TRUE	54.376
Tyrosine levels || ebi-cfb233-GCST90302120	rs12331618	4	A	G	187139939	-0.0260993	0.00402719	9.13e-11	136016	TRUE	reported	MedicineITLab	TRUE	TRUE	46.2564
Tyrosine levels || ebi-cfb233-GCST90302120	rs1021956	4	T	G	148979174	-0.033747	0.00529823	1.9e-10	136016	TRUE	reported	MedicineITLab	TRUE	TRUE	46.1772
Tyrosine levels || ebi-cfb233-GCST90302120	rs12206654	6	T	C	111556834	-0.164876	0.00607343	2.74e-162	136016	TRUE	reported	MedicineITLab	TRUE	TRUE	850.371
Tyrosine levels || ebi-cfb233-GCST90302120	rs10789238	1	A	G	68032115	0.0227883	0.00408604	2.45e-08	136016	TRUE	reported	MedicineITLab	TRUE	TRUE	35.2645
Tyrosine levels || ebi-cfb233-GCST90302120	rs11043222	12	T	C	122301275	0.0466026	0.00549604	2.27e-17	136016	TRUE	reported	MedicineITLab	TRUE	TRUE	79.3681
Tyrosine levels || ebi-cfb233-GCST90302120	rs1154988	3	A	T	135925191	0.0323882	0.00499232	8.72e-11	136016	TRUE	reported	MedicineITLab	TRUE	TRUE	46.8912
Tyrosine levels || ebi-cfb233-GCST90302120	rs116862171	6	A	G	112145789	-0.0974551	0.0161275	1.52e-09	136016	TRUE	reported	MedicineITLab	TRUE	TRUE	49.6639
Tyrosine levels || ebi-cfb233-GCST90302120	rs17558901	12	A	G	59915849	0.0432989	0.00628388	5.56e-12	136016	TRUE	reported	MedicineITLab	TRUE	TRUE	51.6099
Tyrosine levels || ebi-cfb233-GCST90302120	rs117866491	16	T	G	71628046	0.425163	0.0166748	2.11e-143	136016	TRUE	reported	MedicineITLab	TRUE	TRUE	855.558
Tyrosine levels || ebi-cfb233-GCST90302120	rs1190586	14	T	G	102608103	-0.0335684	0.00480185	2.74e-12	136016	TRUE	reported	MedicineITLab	TRUE	TRUE	52.4491
Creatinine levels || ebi-cfb233-GCST90301952	rs28394165	4	T	C	77394018	-0.046624	0.00400805	2.82e-31	136016	TRUE	reported	MedicineITLab	TRUE	TRUE	145.444
Creatinine levels || ebi-cfb233-GCST90301952	rs10249075	7	T	C	77452430	0.0311317	0.00448318	3.81e-12	136016	TRUE	reported	MedicineITLab	TRUE	TRUE	50.681
Creatinine levels || ebi-cfb233-GCST90301952	rs10223666	6	C	G	43805502	0.0398676	0.00432442	2.99e-20	136016	TRUE	reported	MedicineITLab	TRUE	TRUE	90.9615
Creatinine levels || ebi-cfb233-GCST90301952	rs1014680	2	A	G	217672824	0.030735	0.00402004	2.08e-14	136016	TRUE	reported	MedicineITLab	TRUE	TRUE	63.0335
Creatinine levels || ebi-cfb233-GCST90301952	rs316009	6	T	C	160675764	-0.0570959	0.00667922	1.25e-17	136016	TRUE	reported	MedicineITLab	TRUE	TRUE	80.7803
Creatinine levels || ebi-cfb233-GCST90301952	rs34391887	5	A	C	68047026	-0.0419426	0.00613426	8.06e-12	136016	TRUE	reported	MedicineITLab	TRUE	TRUE	55.8354
Creatinine levels || ebi-cfb233-GCST90301952	rs35610898	5	C	G	176815766	0.0478718	0.00418254	2.47e-30	136016	TRUE	reported	MedicineITLab	TRUE	TRUE	140.057
Creatinine levels || ebi-cfb233-GCST90301952	rs3925584	11	T	C	30760335	0.0371513	0.00408583	9.66e-20	136016	TRUE	reported	MedicineITLab	TRUE	TRUE	92.8813
Creatinine levels || ebi-cfb233-GCST90301952	rs41168	22	A	C	30418161	-0.0243081	0.0042343	9.43e-09	136016	TRUE	reported	MedicineITLab	TRUE	TRUE	36.7632
Creatinine levels || ebi-cfb233-GCST90301952	rs4678604	3	A	G	38444273	0.0279595	0.00399637	2.63e-12	136016	TRUE	reported	MedicineITLab	TRUE	TRUE	52.7869
Creatinine levels || ebi-cfb233-GCST90301952	rs4687657	3	T	G	52852538	-0.0293409	0.00461264	2.01e-10	136016	TRUE	reported	MedicineITLab	TRUE	TRUE	45.8808
Creatinine levels || ebi-cfb233-GCST90301952	rs4865796	5	A	G	53272664	-0.0280615	0.00438831	1.61e-10	136016	TRUE	reported	MedicineITLab	TRUE	TRUE	46.0206
Creatinine levels || ebi-cfb233-GCST90301952	rs56135013	22	T	C	40887074	-0.0458415	0.00633347	4.55e-13	136016	TRUE	reported	MedicineITLab	TRUE	TRUE	62.8103
Creatinine levels || ebi-cfb233-GCST90301952	rs592107	1	A	T	109848726	0.0264014	0.00467234	1.6e-08	136016	TRUE	reported	MedicineITLab	TRUE	TRUE	38.8117
Creatinine levels || ebi-cfb233-GCST90301952	rs6127099	20	A	T	52731402	0.0287266	0.00462327	5.18e-10	136016	TRUE	reported	MedicineITLab	TRUE	TRUE	45.9707
Creatinine levels || ebi-cfb233-GCST90301952	rs645019	16	T	C	89716883	0.0260745	0.00412889	2.7e-10	136016	TRUE	reported	MedicineITLab	TRUE	TRUE	44.5038
Creatinine levels || ebi-cfb233-GCST90301952	rs6791369	3	A	C	185289989	0.0254707	0.00458942	2.86e-08	136016	TRUE	reported	MedicineITLab	TRUE	TRUE	33.6472
Creatinine levels || ebi-cfb233-GCST90301952	rs700750	7	A	C	46753491	0.0297889	0.00418388	1.08e-12	136016	TRUE	reported	MedicineITLab	TRUE	TRUE	54.8001
Creatinine levels || ebi-cfb233-GCST90301952	rs7099316	10	A	G	126469005	0.0219927	0.00397468	3.14e-08	136016	TRUE	reported	MedicineITLab	TRUE	TRUE	31.988
Creatinine levels || ebi-cfb233-GCST90301952	rs7173086	15	A	T	41509288	0.0283078	0.00401373	1.75e-12	136016	TRUE	reported	MedicineITLab	TRUE	TRUE	52.8819
Creatinine levels || ebi-cfb233-GCST90301952	rs7185391	16	T	G	68323115	0.03053	0.0045191	1.42e-11	136016	TRUE	reported	MedicineITLab	TRUE	TRUE	51.5121
Creatinine levels || ebi-cfb233-GCST90301952	rs7253870	19	A	G	38365063	-0.0251024	0.00397997	2.84e-10	136016	TRUE	reported	MedicineITLab	TRUE	TRUE	42.8207
Creatinine levels || ebi-cfb233-GCST90301952	rs72910669	2	A	C	188115375	0.0426539	0.00649286	5.05e-11	136016	TRUE	reported	MedicineITLab	TRUE	TRUE	48.1602
Creatinine levels || ebi-cfb233-GCST90301952	rs72914763	2	A	G	176892553	-0.0589841	0.00957142	7.16e-10	136016	TRUE	reported	MedicineITLab	TRUE	TRUE	43.1757
Creatinine levels || ebi-cfb233-GCST90301952	rs7598568	2	T	G	54831343	0.0262157	0.00470111	2.45e-08	136016	TRUE	reported	MedicineITLab	TRUE	TRUE	34.667
Creatinine levels || ebi-cfb233-GCST90301952	rs80282103	10	A	T	899071	-0.0526532	0.00724544	3.67e-13	136016	TRUE	reported	MedicineITLab	TRUE	TRUE	56.983
Creatinine levels || ebi-cfb233-GCST90301952	rs8101881	19	T	C	33364628	0.031028	0.0040537	1.95e-14	136016	TRUE	reported	MedicineITLab	TRUE	TRUE	62.0675
Creatinine levels || ebi-cfb233-GCST90301952	rs940131	18	T	C	5575354	-0.023825	0.00402379	3.2e-09	136016	TRUE	reported	MedicineITLab	TRUE	TRUE	38.3727
Creatinine levels || ebi-cfb233-GCST90301952	rs9529913	13	T	C	72345089	0.0284831	0.0041141	4.41e-12	136016	TRUE	reported	MedicineITLab	TRUE	TRUE	53.9465
Creatinine levels || ebi-cfb233-GCST90301952	rs9815587	3	A	C	141674548	0.0394111	0.00548153	6.49e-13	136016	TRUE	reported	MedicineITLab	TRUE	TRUE	55.5373
Creatinine levels || ebi-cfb233-GCST90301952	rs10265221	7	T	C	151414329	-0.0488678	0.00467046	1.28e-25	136016	TRUE	reported	MedicineITLab	TRUE	TRUE	126.494
Creatinine levels || ebi-cfb233-GCST90301952	rs1047891	2	A	C	211540507	0.0497819	0.00431441	8.44e-31	136016	TRUE	reported	MedicineITLab	TRUE	TRUE	146.241
Creatinine levels || ebi-cfb233-GCST90301952	rs1056265	9	A	G	71558377	-0.031595	0.00429755	1.96e-13	136016	TRUE	reported	MedicineITLab	TRUE	TRUE	57.9226
Creatinine levels || ebi-cfb233-GCST90301952	rs10753555	1	C	G	23703118	0.0278415	0.00448382	5.32e-10	136016	TRUE	reported	MedicineITLab	TRUE	TRUE	41.3395
Creatinine levels || ebi-cfb233-GCST90301952	rs2700420	3	A	G	121635230	0.0237619	0.00400133	2.88e-09	136016	TRUE	reported	MedicineITLab	TRUE	TRUE	38.0787
Creatinine levels || ebi-cfb233-GCST90301952	rs2608917	6	A	G	131871956	-0.026011	0.00461422	1.73e-08	136016	TRUE	reported	MedicineITLab	TRUE	TRUE	33.7882
Creatinine levels || ebi-cfb233-GCST90301952	rs2145166	20	A	G	62149840	0.0348979	0.00574102	1.21e-09	136016	TRUE	reported	MedicineITLab	TRUE	TRUE	53.0473
Creatinine levels || ebi-cfb233-GCST90301952	rs198325	1	T	C	150937405	-0.0321791	0.00512338	3.37e-10	136016	TRUE	reported	MedicineITLab	TRUE	TRUE	46.0558
Creatinine levels || ebi-cfb233-GCST90301952	rs187747	16	T	G	23820423	0.0273777	0.00496945	3.6e-08	136016	TRUE	reported	MedicineITLab	TRUE	TRUE	32.5209
Creatinine levels || ebi-cfb233-GCST90301952	rs1827859	5	A	G	40039019	-0.0246681	0.00430043	9.68e-09	136016	TRUE	reported	MedicineITLab	TRUE	TRUE	34.4218
Creatinine levels || ebi-cfb233-GCST90301952	rs1800574	12	T	C	121416864	0.0643225	0.0109946	4.91e-09	136016	TRUE	reported	MedicineITLab	TRUE	TRUE	41.1557
Creatinine levels || ebi-cfb233-GCST90301952	rs9989336	15	C	G	57834878	0.0238109	0.0041628	1.07e-08	136016	TRUE	reported	MedicineITLab	TRUE	TRUE	35.0683
Creatinine levels || ebi-cfb233-GCST90301952	rs17182027	14	A	G	73348130	-0.0242369	0.00412718	4.29e-09	136016	TRUE	reported	MedicineITLab	TRUE	TRUE	39.4946
Creatinine levels || ebi-cfb233-GCST90301952	rs17050272	2	A	G	121306440	0.0235005	0.00404584	6.3e-09	136016	TRUE	reported	MedicineITLab	TRUE	TRUE	37.0403
Creatinine levels || ebi-cfb233-GCST90301952	rs1554533	8	A	G	8549874	-0.0261997	0.00411959	2.02e-10	136016	TRUE	reported	MedicineITLab	TRUE	TRUE	46.6385
Creatinine levels || ebi-cfb233-GCST90301952	rs150828878	3	T	C	63994094	-0.0820259	0.0150427	4.96e-08	136016	TRUE	reported	MedicineITLab	TRUE	TRUE	42.0136
Creatinine levels || ebi-cfb233-GCST90301952	rs1397429	2	T	C	220350587	0.0261893	0.00417655	3.6e-10	136016	TRUE	reported	MedicineITLab	TRUE	TRUE	41.9583
Creatinine levels || ebi-cfb233-GCST90301952	rs13408433	2	A	G	73883072	-0.0333187	0.0050674	4.86e-11	136016	TRUE	reported	MedicineITLab	TRUE	TRUE	49.7664
Creatinine levels || ebi-cfb233-GCST90301952	rs3127573	6	A	G	160681393	-0.0773149	0.00605656	2.56e-37	136016	TRUE	reported	MedicineITLab	TRUE	TRUE	173.044
Creatinine levels || ebi-cfb233-GCST90301952	rs13230509	7	C	G	1286192	0.0424886	0.00447697	2.3e-21	136016	TRUE	reported	MedicineITLab	TRUE	TRUE	109.796
Creatinine levels || ebi-cfb233-GCST90301952	rs12724682	1	C	G	113256368	0.035663	0.0060742	4.33e-09	136016	TRUE	reported	MedicineITLab	TRUE	TRUE	38.163
Creatinine levels || ebi-cfb233-GCST90301952	rs3130626	6	A	G	31598489	-0.0318589	0.00528532	1.66e-09	136016	TRUE	reported	MedicineITLab	TRUE	TRUE	41.1179
Creatinine levels || ebi-cfb233-GCST90301952	rs1260326	2	T	C	27730940	-0.0301002	0.00410165	2.16e-13	136016	TRUE	reported	MedicineITLab	TRUE	TRUE	58.1622
Creatinine levels || ebi-cfb233-GCST90301952	rs1239690	13	T	C	51163259	-0.0217708	0.00397841	4.44e-08	136016	TRUE	reported	MedicineITLab	TRUE	TRUE	32.1488
Creatinine levels || ebi-cfb233-GCST90301952	rs11951093	5	A	G	39421736	0.0404535	0.0040746	3.14e-23	136016	TRUE	reported	MedicineITLab	TRUE	TRUE	107.119
Creatinine levels || ebi-cfb233-GCST90301952	rs11692478	2	C	G	121997330	0.041392	0.00595934	3.77e-12	136016	TRUE	reported	MedicineITLab	TRUE	TRUE	56.1037
Creatinine levels || ebi-cfb233-GCST90301952	rs11651885	17	A	G	59286263	0.0324068	0.00480565	1.55e-11	136016	TRUE	reported	MedicineITLab	TRUE	TRUE	49.7716
Creatinine levels || ebi-cfb233-GCST90301952	rs11649007	16	T	C	88031488	-0.026962	0.00409624	4.64e-11	136016	TRUE	reported	MedicineITLab	TRUE	TRUE	47.5706
Creatinine levels || ebi-cfb233-GCST90301952	rs1145084	15	A	G	45675440	0.0736375	0.00407431	5.15e-73	136016	TRUE	reported	MedicineITLab	TRUE	TRUE	355.058
Creatinine levels || ebi-cfb233-GCST90301952	rs113956264	16	T	C	1997004	-0.0726915	0.0130752	2.71e-08	136016	TRUE	reported	MedicineITLab	TRUE	TRUE	46.019
Creatinine levels || ebi-cfb233-GCST90301952	rs11191692	10	A	G	105213765	-0.0238078	0.00420483	1.5e-08	136016	TRUE	reported	MedicineITLab	TRUE	TRUE	36.6777
Creatinine levels || ebi-cfb233-GCST90301952	rs11078893	17	T	C	37396679	-0.0422987	0.00476889	7.33e-19	136016	TRUE	reported	MedicineITLab	TRUE	TRUE	87.9916
Creatinine levels || ebi-cfb233-GCST90301952	rs10851885	15	A	G	76304503	-0.0405333	0.00491446	1.61e-16	136016	TRUE	reported	MedicineITLab	TRUE	TRUE	78.8094
Creatinine levels || ebi-cfb233-GCST90301952	rs10774021	12	T	C	349298	0.0297633	0.00413491	6.11e-13	136016	TRUE	reported	MedicineITLab	TRUE	TRUE	55.51
Creatinine levels || ebi-cfb233-GCST90301952	rs12777	5	C	G	131671662	-0.0596548	0.0108899	4.3e-08	136016	TRUE	reported	MedicineITLab	TRUE	TRUE	36.2917
Creatinine levels || ebi-cfb233-GCST90301952	rs12614953	2	T	C	43421461	0.0286977	0.00407962	2e-12	136016	TRUE	reported	MedicineITLab	TRUE	TRUE	56.0229
Creatinine levels || ebi-cfb233-GCST90301952	rs17786744	8	A	G	23777006	-0.027067	0.00415386	7.22e-11	136016	TRUE	reported	MedicineITLab	TRUE	TRUE	48.2548
Creatinine levels || ebi-cfb233-GCST90301952	rs9928003	16	A	C	20358248	0.044768	0.00527857	2.23e-17	136016	TRUE	reported	MedicineITLab	TRUE	TRUE	84.1597
Creatinine levels || ebi-cfb233-GCST90301952	rs9895661	17	T	C	59456589	-0.0694604	0.00515088	1.91e-41	136016	TRUE	reported	MedicineITLab	TRUE	TRUE	219.154
Conjugated linoleic acid || ebi-cfb233-GCST90301950	rs964184	11	C	G	116648917	-0.115822	0.00899327	5.93e-38	70413	TRUE	reported	MedicineITLab	TRUE	TRUE	219.208
Conjugated linoleic acid || ebi-cfb233-GCST90301950	rs780093	2	T	C	27742603	0.0482612	0.00629751	1.81e-14	70413	TRUE	reported	MedicineITLab	TRUE	TRUE	77.4857
Conjugated linoleic acid || ebi-cfb233-GCST90301950	rs6857	19	T	C	45392254	0.0617536	0.0077357	1.43e-15	70413	TRUE	reported	MedicineITLab	TRUE	TRUE	75.7494
Conjugated linoleic acid || ebi-cfb233-GCST90301950	rs58542926	19	T	C	19379549	-0.0912226	0.0116366	4.53e-15	70413	TRUE	reported	MedicineITLab	TRUE	TRUE	80.6922
Conjugated linoleic acid || ebi-cfb233-GCST90301950	rs10455872	6	A	G	161010118	0.0762855	0.0116347	5.5e-11	70413	TRUE	reported	MedicineITLab	TRUE	TRUE	59.0546
Conjugated linoleic acid || ebi-cfb233-GCST90301950	rs2954021	8	A	G	126482077	0.0416492	0.00612169	1.02e-11	70413	TRUE	reported	MedicineITLab	TRUE	TRUE	61.1094
Conjugated linoleic acid || ebi-cfb233-GCST90301950	rs1800588	15	T	C	58723675	0.0533912	0.00710346	5.64e-14	70413	TRUE	reported	MedicineITLab	TRUE	TRUE	66.7536
Conjugated linoleic acid || ebi-cfb233-GCST90301950	rs1601935	15	T	G	58671765	-0.0518588	0.006556	2.57e-15	70413	TRUE	reported	MedicineITLab	TRUE	TRUE	85.6968
Conjugated linoleic acid || ebi-cfb233-GCST90301950	rs13217089	6	T	C	42824011	0.161643	0.0273996	3.65e-09	70413	TRUE	reported	MedicineITLab	TRUE	TRUE	51.5443
Conjugated linoleic acid || ebi-cfb233-GCST90301950	rs1305520	1	A	T	62926057	-0.0396998	0.00610175	7.7e-11	70413	TRUE	reported	MedicineITLab	TRUE	TRUE	51.2541
Conjugated linoleic acid || ebi-cfb233-GCST90301950	rs548145	2	T	C	21291312	-0.0447565	0.00746107	1.99e-09	70413	TRUE	reported	MedicineITLab	TRUE	TRUE	41.9671
Albumin levels || ebi-cfb233-GCST90301944	rs192550173	4	A	G	74142173	0.140685	0.0147029	1.08e-21	136016	TRUE	reported	MedicineITLab	TRUE	TRUE	146.691
Albumin levels || ebi-cfb233-GCST90301944	rs2126263	8	A	G	9181611	0.05502	0.00644812	1.43e-17	136016	TRUE	reported	MedicineITLab	TRUE	TRUE	86.0737
Albumin levels || ebi-cfb233-GCST90301944	rs45512591	16	T	C	16147264	0.0263932	0.00468474	1.76e-08	136016	TRUE	reported	MedicineITLab	TRUE	TRUE	36.5684
Albumin levels || ebi-cfb233-GCST90301944	rs4657041	1	T	C	161478859	-0.0249	0.00393234	2.42e-10	136016	TRUE	reported	MedicineITLab	TRUE	TRUE	42.1781
Albumin levels || ebi-cfb233-GCST90301944	rs75702986	19	A	G	35566151	0.0321117	0.00526198	1.04e-09	136016	TRUE	reported	MedicineITLab	TRUE	TRUE	42.606
Albumin levels || ebi-cfb233-GCST90301944	rs59010081	7	A	G	150489500	-0.02357	0.00396768	2.84e-09	136016	TRUE	reported	MedicineITLab	TRUE	TRUE	36.9899
Albumin levels || ebi-cfb233-GCST90301944	rs77542162	17	A	G	67081278	0.105777	0.0179039	3.46e-09	136016	TRUE	reported	MedicineITLab	TRUE	TRUE	62.0196
Albumin levels || ebi-cfb233-GCST90301944	rs77849807	4	A	G	26152727	-0.103723	0.0169219	8.82e-10	136016	TRUE	reported	MedicineITLab	TRUE	TRUE	56.2603
Albumin levels || ebi-cfb233-GCST90301944	rs79443536	19	T	C	50224138	-0.103669	0.0159984	9.17e-11	136016	TRUE	reported	MedicineITLab	TRUE	TRUE	62.9329
Albumin levels || ebi-cfb233-GCST90301944	rs55707100	15	T	C	43820717	0.101384	0.0143551	1.64e-12	136016	TRUE	reported	MedicineITLab	TRUE	TRUE	71.9056
Albumin levels || ebi-cfb233-GCST90301944	rs1672981	19	T	C	35547051	-0.0686433	0.0074224	2.29e-20	136016	TRUE	reported	MedicineITLab	TRUE	TRUE	104.215
Albumin levels || ebi-cfb233-GCST90301944	rs185567543	4	A	T	74990001	0.370148	0.0256572	3.52e-47	136016	TRUE	reported	MedicineITLab	TRUE	TRUE	479.904
Albumin levels || ebi-cfb233-GCST90301944	rs142385484	19	T	C	50016759	0.0482054	0.0056818	2.17e-17	136016	TRUE	reported	MedicineITLab	TRUE	TRUE	81.4837
Albumin levels || ebi-cfb233-GCST90301944	rs13108218	4	A	G	3443931	0.0305302	0.00416751	2.38e-13	136016	TRUE	reported	MedicineITLab	TRUE	TRUE	59.6038
Albumin levels || ebi-cfb233-GCST90301944	rs12907928	15	A	G	78204208	-0.0288707	0.0048655	2.96e-09	136016	TRUE	reported	MedicineITLab	TRUE	TRUE	39.8102
Albumin levels || ebi-cfb233-GCST90301944	rs1260326	2	T	C	27730940	0.0436008	0.0041756	1.6e-25	136016	TRUE	reported	MedicineITLab	TRUE	TRUE	122.18
Albumin levels || ebi-cfb233-GCST90301944	rs11589479	1	A	G	155033308	0.0350716	0.00562949	4.67e-10	136016	TRUE	reported	MedicineITLab	TRUE	TRUE	43.5837
Albumin levels || ebi-cfb233-GCST90301944	rs11078596	17	T	C	1618262	0.0383583	0.00518072	1.32e-13	136016	TRUE	reported	MedicineITLab	TRUE	TRUE	63.0779
Albumin levels || ebi-cfb233-GCST90301944	rs144064722	4	A	G	73406173	0.12888	0.0131548	1.16e-22	136016	TRUE	reported	MedicineITLab	TRUE	TRUE	125.646
Saturated fatty acids || ebi-cfb233-GCST90302077	rs141469619	11	A	G	116714293	-0.157537	0.0242983	8.96e-11	136016	TRUE	reported	MedicineITLab	TRUE	TRUE	72.8247
Saturated fatty acids || ebi-cfb233-GCST90302077	rs139974673	15	T	C	44027885	-0.145158	0.0144382	8.84e-24	136016	TRUE	reported	MedicineITLab	TRUE	TRUE	146.943
Saturated fatty acids || ebi-cfb233-GCST90302077	rs12970	11	A	G	117074109	-0.0506908	0.00821988	6.97e-10	136016	TRUE	reported	MedicineITLab	TRUE	TRUE	44.3741
Saturated fatty acids || ebi-cfb233-GCST90302077	rs10455872	6	A	G	161010118	0.0762478	0.00856942	5.7e-19	136016	TRUE	reported	MedicineITLab	TRUE	TRUE	103.17
Saturated fatty acids || ebi-cfb233-GCST90302077	rs12625329	20	A	G	62709274	-0.0230979	0.0041378	2.38e-08	136016	TRUE	reported	MedicineITLab	TRUE	TRUE	35.9995
Saturated fatty acids || ebi-cfb233-GCST90302077	rs1260326	2	T	C	27730940	0.0863662	0.00419512	3.57e-94	136016	TRUE	reported	MedicineITLab	TRUE	TRUE	480.664
Saturated fatty acids || ebi-cfb233-GCST90302077	rs115594766	19	A	G	11190110	0.0901597	0.00654388	3.47e-43	136016	TRUE	reported	MedicineITLab	TRUE	TRUE	226.618
Saturated fatty acids || ebi-cfb233-GCST90302077	rs111371860	19	A	T	45345787	0.0479634	0.00807776	2.89e-09	136016	TRUE	reported	MedicineITLab	TRUE	TRUE	45.2838
Saturated fatty acids || ebi-cfb233-GCST90302077	rs1169288	12	A	C	121416650	-0.0228955	0.00419284	4.75e-08	136016	TRUE	reported	MedicineITLab	TRUE	TRUE	32.3277
Saturated fatty acids || ebi-cfb233-GCST90302077	rs11693150	2	A	C	203496575	-0.0236352	0.00397906	2.85e-09	136016	TRUE	reported	MedicineITLab	TRUE	TRUE	37.9844
Saturated fatty acids || ebi-cfb233-GCST90302077	rs11749783	5	T	C	74626082	-0.0421347	0.00406458	3.53e-25	136016	TRUE	reported	MedicineITLab	TRUE	TRUE	117.281
Saturated fatty acids || ebi-cfb233-GCST90302077	rs11895352	2	T	C	20367135	-0.0355199	0.00404296	1.56e-18	136016	TRUE	reported	MedicineITLab	TRUE	TRUE	85.8105
Saturated fatty acids || ebi-cfb233-GCST90302077	rs12477249	2	A	G	21400661	0.0541357	0.00423184	1.81e-37	136016	TRUE	reported	MedicineITLab	TRUE	TRUE	173.842
Saturated fatty acids || ebi-cfb233-GCST90302077	rs1532085	15	A	G	58683366	0.0944116	0.00412717	8.12e-116	136016	TRUE	reported	MedicineITLab	TRUE	TRUE	589.216
Saturated fatty acids || ebi-cfb233-GCST90302077	rs1883711	20	C	G	39179822	0.10143	0.0114896	1.07e-18	136016	TRUE	reported	MedicineITLab	TRUE	TRUE	117.568
Saturated fatty acids || ebi-cfb233-GCST90302077	rs17414716	1	A	G	55759138	0.163015	0.0196531	1.09e-16	136016	TRUE	reported	MedicineITLab	TRUE	TRUE	177.121
Saturated fatty acids || ebi-cfb233-GCST90302077	rs6874202	5	T	C	156391628	-0.0374903	0.00412933	1.1e-19	136016	TRUE	reported	MedicineITLab	TRUE	TRUE	87.625
Saturated fatty acids || ebi-cfb233-GCST90302077	rs7140110	13	T	C	114544024	-0.0276826	0.00453199	1.01e-09	136016	TRUE	reported	MedicineITLab	TRUE	TRUE	43.5476
Saturated fatty acids || ebi-cfb233-GCST90302077	rs72875462	2	A	C	44079310	-0.0672611	0.00826033	3.87e-16	136016	TRUE	reported	MedicineITLab	TRUE	TRUE	79.7397
Saturated fatty acids || ebi-cfb233-GCST90302077	rs73066485	7	T	G	21611970	-0.0351502	0.00490732	7.9e-13	136016	TRUE	reported	MedicineITLab	TRUE	TRUE	55.5474
Saturated fatty acids || ebi-cfb233-GCST90302077	rs75679663	17	A	C	4667972	-0.115733	0.0169542	8.72e-12	136016	TRUE	reported	MedicineITLab	TRUE	TRUE	91.9862
Saturated fatty acids || ebi-cfb233-GCST90302077	rs7609911	3	A	C	57713360	-0.0230339	0.00397459	6.82e-09	136016	TRUE	reported	MedicineITLab	TRUE	TRUE	35.6304
Saturated fatty acids || ebi-cfb233-GCST90302077	rs646776	1	T	C	109818530	0.0538844	0.00476852	1.31e-29	136016	TRUE	reported	MedicineITLab	TRUE	TRUE	137.038
Saturated fatty acids || ebi-cfb233-GCST90302077	rs77960347	18	A	G	47109955	-0.224583	0.0198356	1.02e-29	136016	TRUE	reported	MedicineITLab	TRUE	TRUE	164.206
Saturated fatty acids || ebi-cfb233-GCST90302077	rs80189144	7	T	C	72939939	0.055652	0.00624514	5.05e-19	136016	TRUE	reported	MedicineITLab	TRUE	TRUE	90.1149
Saturated fatty acids || ebi-cfb233-GCST90302077	rs9380497	6	A	G	35161629	0.0368956	0.00514291	7.28e-13	136016	TRUE	reported	MedicineITLab	TRUE	TRUE	56.7842
Saturated fatty acids || ebi-cfb233-GCST90302077	rs9488822	6	A	T	116312893	0.0242697	0.00435284	2.47e-08	136016	TRUE	reported	MedicineITLab	TRUE	TRUE	35.8095
Saturated fatty acids || ebi-cfb233-GCST90302077	rs964184	11	C	G	116648917	-0.158093	0.00573318	2.22e-167	136016	TRUE	reported	MedicineITLab	TRUE	TRUE	873.861
Saturated fatty acids || ebi-cfb233-GCST90302077	rs9687846	5	A	G	55861894	0.0300534	0.0052112	8.07e-09	136016	TRUE	reported	MedicineITLab	TRUE	TRUE	36.4787
Saturated fatty acids || ebi-cfb233-GCST90302077	rs9994887	4	A	G	69537475	-0.030081	0.00431264	3.06e-12	136016	TRUE	reported	MedicineITLab	TRUE	TRUE	61.5611
Saturated fatty acids || ebi-cfb233-GCST90302077	rs79598313	1	T	C	27284913	0.0803137	0.0128717	4.39e-10	136016	TRUE	reported	MedicineITLab	TRUE	TRUE	51.0798
Saturated fatty acids || ebi-cfb233-GCST90302077	rs17231506	16	T	C	56994528	0.0272682	0.00431327	2.58e-10	136016	TRUE	reported	MedicineITLab	TRUE	TRUE	43.6357
Saturated fatty acids || ebi-cfb233-GCST90302077	rs62117206	19	C	G	45255679	-0.0750991	0.00810512	1.94e-20	136016	TRUE	reported	MedicineITLab	TRUE	TRUE	105.342
Saturated fatty acids || ebi-cfb233-GCST90302077	rs59950280	4	A	G	3452345	0.0272302	0.00443537	8.29e-10	136016	TRUE	reported	MedicineITLab	TRUE	TRUE	43.5962
Saturated fatty acids || ebi-cfb233-GCST90302077	rs2278426	19	T	C	11350488	-0.0704328	0.00874802	8.19e-16	136016	TRUE	reported	MedicineITLab	TRUE	TRUE	113.044
Saturated fatty acids || ebi-cfb233-GCST90302077	rs2331415	4	A	C	69349677	0.0407335	0.00501518	4.58e-16	136016	TRUE	reported	MedicineITLab	TRUE	TRUE	81.9998
Saturated fatty acids || ebi-cfb233-GCST90302077	rs2575876	9	A	G	107665739	-0.0484468	0.00481008	7.35e-24	136016	TRUE	reported	MedicineITLab	TRUE	TRUE	117.319
Saturated fatty acids || ebi-cfb233-GCST90302077	rs325	8	T	C	19819328	0.0826542	0.00690152	4.73e-33	136016	TRUE	reported	MedicineITLab	TRUE	TRUE	166.27
Saturated fatty acids || ebi-cfb233-GCST90302077	rs41279633	7	T	G	44580876	0.0307751	0.00542824	1.43e-08	136016	TRUE	reported	MedicineITLab	TRUE	TRUE	36.4815
Saturated fatty acids || ebi-cfb233-GCST90302077	rs4149307	9	T	C	107589744	0.0369502	0.00549112	1.71e-11	136016	TRUE	reported	MedicineITLab	TRUE	TRUE	55.7636
Saturated fatty acids || ebi-cfb233-GCST90302077	rs603424	10	A	G	102075479	0.0320759	0.00536025	2.18e-09	136016	TRUE	reported	MedicineITLab	TRUE	TRUE	42.4408
Saturated fatty acids || ebi-cfb233-GCST90302077	rs426684	15	T	G	58662280	0.024061	0.00399547	1.72e-09	136016	TRUE	reported	MedicineITLab	TRUE	TRUE	39.3703
Saturated fatty acids || ebi-cfb233-GCST90302077	rs442177	4	T	G	88030261	0.0250453	0.00397694	3.02e-10	136016	TRUE	reported	MedicineITLab	TRUE	TRUE	41.9485
Saturated fatty acids || ebi-cfb233-GCST90302077	rs4646254	8	A	G	18262059	-0.0285925	0.00509556	2.01e-08	136016	TRUE	reported	MedicineITLab	TRUE	TRUE	36.0432
Saturated fatty acids || ebi-cfb233-GCST90302077	rs465500	22	A	G	21798907	-0.0271721	0.00431824	3.13e-10	136016	TRUE	reported	MedicineITLab	TRUE	TRUE	44.2215
Saturated fatty acids || ebi-cfb233-GCST90302077	rs4939883	18	T	C	47167214	-0.0526048	0.00525297	1.32e-23	136016	TRUE	reported	MedicineITLab	TRUE	TRUE	106.598
Saturated fatty acids || ebi-cfb233-GCST90302077	rs55938327	2	T	C	21209542	-0.0390649	0.00475672	2.17e-16	136016	TRUE	reported	MedicineITLab	TRUE	TRUE	76.5988
Saturated fatty acids || ebi-cfb233-GCST90302077	rs58542926	19	T	C	19379549	-0.115812	0.00791083	1.57e-48	136016	TRUE	reported	MedicineITLab	TRUE	TRUE	242.339
Saturated fatty acids || ebi-cfb233-GCST90302077	rs429358	19	T	C	45411941	-0.10964	0.00554418	4.82e-87	136016	TRUE	reported	MedicineITLab	TRUE	TRUE	433.95
Saturated fatty acids || ebi-cfb233-GCST90302077	rs2954021	8	A	G	126482077	0.07566	0.00411714	2.02e-75	136016	TRUE	reported	MedicineITLab	TRUE	TRUE	390.236
Saturated fatty acids || ebi-cfb233-GCST90302077	rs1800588	15	T	C	58723675	0.129736	0.00470832	3.89e-167	136016	TRUE	reported	MedicineITLab	TRUE	TRUE	822.712
Saturated fatty acids || ebi-cfb233-GCST90302077	rs1007205	1	T	C	62936912	-0.0766132	0.00421137	5.97e-74	136016	TRUE	reported	MedicineITLab	TRUE	TRUE	359.449
Ratio of conjugated linoleic acid to total fatty acids || ebi-cfb233-GCST90301951	rs964184	11	C	G	116648917	-0.0758401	0.00900212	3.62e-17	70413	TRUE	reported	MedicineITLab	TRUE	TRUE	93.8202
Ratio of conjugated linoleic acid to total fatty acids || ebi-cfb233-GCST90301951	rs75627662	19	T	C	45413576	0.040097	0.00721124	2.69e-08	70413	TRUE	reported	MedicineITLab	TRUE	TRUE	37.1052
Ratio of conjugated linoleic acid to total fatty acids || ebi-cfb233-GCST90301951	rs58542926	19	T	C	19379549	-0.0688104	0.0116472	3.47e-09	70413	TRUE	reported	MedicineITLab	TRUE	TRUE	45.8903
Phospholipid levels in chylomicrons and extremely large VLDL || ebi-cfb233-GCST90302170	rs964184	11	C	G	116648917	-0.19921	0.00569547	1e-200	136016	TRUE	reported	MedicineITLab	TRUE	TRUE	1394.33
Phospholipid levels in chylomicrons and extremely large VLDL || ebi-cfb233-GCST90302170	rs117733303	6	A	G	160922870	0.19162	0.0158593	1.31e-33	136016	TRUE	reported	MedicineITLab	TRUE	TRUE	282.792
Phospholipid levels in chylomicrons and extremely large VLDL || ebi-cfb233-GCST90302170	rs11749783	5	T	C	74626082	-0.02607	0.00400656	7.68e-11	136016	TRUE	reported	MedicineITLab	TRUE	TRUE	44.8552
Phospholipid levels in chylomicrons and extremely large VLDL || ebi-cfb233-GCST90302170	rs116843064	19	A	G	8429323	-0.166706	0.0155815	1.03e-26	136016	TRUE	reported	MedicineITLab	TRUE	TRUE	157.053
Phospholipid levels in chylomicrons and extremely large VLDL || ebi-cfb233-GCST90302170	rs11000430	10	A	G	74630138	0.0508848	0.00815501	4.38e-10	136016	TRUE	reported	MedicineITLab	TRUE	TRUE	60.6978
Phospholipid levels in chylomicrons and extremely large VLDL || ebi-cfb233-GCST90302170	rs10455872	6	A	G	161010118	0.201228	0.00851343	1.62e-123	136016	TRUE	reported	MedicineITLab	TRUE	TRUE	723.761
Phospholipid levels in chylomicrons and extremely large VLDL || ebi-cfb233-GCST90302170	rs10184004	2	T	C	165508389	-0.0362746	0.0041931	5.1e-18	136016	TRUE	reported	MedicineITLab	TRUE	TRUE	84.6563
Phospholipid levels in chylomicrons and extremely large VLDL || ebi-cfb233-GCST90302170	rs10107658	8	A	G	10815146	0.040955	0.00618716	3.61e-11	136016	TRUE	reported	MedicineITLab	TRUE	TRUE	51.0487
Phospholipid levels in chylomicrons and extremely large VLDL || ebi-cfb233-GCST90302170	rs10096633	8	T	C	19830921	-0.134302	0.0063485	2.48e-99	136016	TRUE	reported	MedicineITLab	TRUE	TRUE	515.98
Phospholipid levels in chylomicrons and extremely large VLDL || ebi-cfb233-GCST90302170	rs9686661	5	T	C	55861786	0.0442048	0.00515975	1.06e-17	136016	TRUE	reported	MedicineITLab	TRUE	TRUE	79.0471
Phospholipid levels in chylomicrons and extremely large VLDL || ebi-cfb233-GCST90302170	rs1007205	1	T	C	62936912	-0.0702459	0.0041876	3.74e-63	136016	TRUE	reported	MedicineITLab	TRUE	TRUE	302.143
Phospholipid levels in chylomicrons and extremely large VLDL || ebi-cfb233-GCST90302170	rs12458441	18	A	C	47122158	-0.0491812	0.00808899	1.2e-09	136016	TRUE	reported	MedicineITLab	TRUE	TRUE	50.2076
Phospholipid levels in chylomicrons and extremely large VLDL || ebi-cfb233-GCST90302170	rs7140110	13	T	C	114544024	-0.0304583	0.00450766	1.41e-11	136016	TRUE	reported	MedicineITLab	TRUE	TRUE	52.7217
Phospholipid levels in chylomicrons and extremely large VLDL || ebi-cfb233-GCST90302170	rs72836561	17	T	C	41926126	0.0890683	0.0118287	5.08e-14	136016	TRUE	reported	MedicineITLab	TRUE	TRUE	68.4965
Phospholipid levels in chylomicrons and extremely large VLDL || ebi-cfb233-GCST90302170	rs73025562	6	A	G	160562481	0.0323413	0.00455208	1.21e-12	136016	TRUE	reported	MedicineITLab	TRUE	TRUE	55.6952
Phospholipid levels in chylomicrons and extremely large VLDL || ebi-cfb233-GCST90302170	rs73596816	6	A	G	161017363	-0.0903669	0.0120933	7.87e-14	136016	TRUE	reported	MedicineITLab	TRUE	TRUE	76.7234
Phospholipid levels in chylomicrons and extremely large VLDL || ebi-cfb233-GCST90302170	rs76495289	5	A	T	132418974	0.0258634	0.00455323	1.35e-08	136016	TRUE	reported	MedicineITLab	TRUE	TRUE	35.4768
Phospholipid levels in chylomicrons and extremely large VLDL || ebi-cfb233-GCST90302170	rs76866386	2	T	C	44075483	0.0515958	0.00806128	1.55e-10	136016	TRUE	reported	MedicineITLab	TRUE	TRUE	48.4036
Phospholipid levels in chylomicrons and extremely large VLDL || ebi-cfb233-GCST90302170	rs78058190	2	A	G	219699999	0.0704061	0.00990248	1.16e-12	136016	TRUE	reported	MedicineITLab	TRUE	TRUE	84.9294
Phospholipid levels in chylomicrons and extremely large VLDL || ebi-cfb233-GCST90302170	rs998584	6	A	C	43757896	0.0280835	0.0040465	3.92e-12	136016	TRUE	reported	MedicineITLab	TRUE	TRUE	53.6436
Phospholipid levels in chylomicrons and extremely large VLDL || ebi-cfb233-GCST90302170	rs1260326	2	T	C	27730940	0.100812	0.00417216	5.45e-129	136016	TRUE	reported	MedicineITLab	TRUE	TRUE	655.743
Phospholipid levels in chylomicrons and extremely large VLDL || ebi-cfb233-GCST90302170	rs6874202	5	T	C	156391628	-0.0379936	0.00410781	2.26e-20	136016	TRUE	reported	MedicineITLab	TRUE	TRUE	89.9952
Phospholipid levels in chylomicrons and extremely large VLDL || ebi-cfb233-GCST90302170	rs139974673	15	T	C	44027885	-0.140002	0.0145222	5.39e-22	136016	TRUE	reported	MedicineITLab	TRUE	TRUE	137.183
Phospholipid levels in chylomicrons and extremely large VLDL || ebi-cfb233-GCST90302170	rs13240065	7	A	G	73015369	-0.0888432	0.00613047	1.36e-47	136016	TRUE	reported	MedicineITLab	TRUE	TRUE	236.542
Phospholipid levels in chylomicrons and extremely large VLDL || ebi-cfb233-GCST90302170	rs6689	6	A	G	32627700	-0.045046	0.00519445	4.25e-18	136016	TRUE	reported	MedicineITLab	TRUE	TRUE	94.1649
Phospholipid levels in chylomicrons and extremely large VLDL || ebi-cfb233-GCST90302170	rs6445879	3	T	C	57418286	0.0282493	0.00428227	4.2e-11	136016	TRUE	reported	MedicineITLab	TRUE	TRUE	46.2341
Phospholipid levels in chylomicrons and extremely large VLDL || ebi-cfb233-GCST90302170	rs632057	6	T	G	139834012	0.0233834	0.00417298	2.1e-08	136016	TRUE	reported	MedicineITLab	TRUE	TRUE	35.5453
Phospholipid levels in chylomicrons and extremely large VLDL || ebi-cfb233-GCST90302170	rs59950280	4	A	G	3452345	0.0259977	0.00440844	3.7e-09	136016	TRUE	reported	MedicineITLab	TRUE	TRUE	39.7649
Phospholipid levels in chylomicrons and extremely large VLDL || ebi-cfb233-GCST90302170	rs58542926	19	T	C	19379549	-0.12614	0.00785986	5.85e-58	136016	TRUE	reported	MedicineITLab	TRUE	TRUE	288.327
Phospholipid levels in chylomicrons and extremely large VLDL || ebi-cfb233-GCST90302170	rs584007	19	A	G	45416478	-0.0813178	0.00418619	4.72e-84	136016	TRUE	reported	MedicineITLab	TRUE	TRUE	418.591
Phospholipid levels in chylomicrons and extremely large VLDL || ebi-cfb233-GCST90302170	rs4846923	1	T	G	230307222	0.0293229	0.0044012	2.69e-11	136016	TRUE	reported	MedicineITLab	TRUE	TRUE	50.7457
Phospholipid levels in chylomicrons and extremely large VLDL || ebi-cfb233-GCST90302170	rs4489873	13	A	T	95242527	0.023693	0.00408745	6.77e-09	136016	TRUE	reported	MedicineITLab	TRUE	TRUE	36.0235
Phospholipid levels in chylomicrons and extremely large VLDL || ebi-cfb233-GCST90302170	rs442177	4	T	G	88030261	0.0295022	0.00395611	8.83e-14	136016	TRUE	reported	MedicineITLab	TRUE	TRUE	58.2133
Phospholipid levels in chylomicrons and extremely large VLDL || ebi-cfb233-GCST90302170	rs35303934	6	A	G	31234222	0.0353882	0.00561792	2.99e-10	136016	TRUE	reported	MedicineITLab	TRUE	TRUE	46.723
Phospholipid levels in chylomicrons and extremely large VLDL || ebi-cfb233-GCST90302170	rs34194998	19	A	G	7187860	0.0248477	0.00455365	4.85e-08	136016	TRUE	reported	MedicineITLab	TRUE	TRUE	33.6669
Phospholipid levels in chylomicrons and extremely large VLDL || ebi-cfb233-GCST90302170	rs687339	3	T	C	135932359	0.0267084	0.00489137	4.75e-08	136016	TRUE	reported	MedicineITLab	TRUE	TRUE	32.0195
Phospholipid levels in chylomicrons and extremely large VLDL || ebi-cfb233-GCST90302170	rs144018203	11	C	G	116916060	0.23652	0.0241466	1.18e-22	136016	TRUE	reported	MedicineITLab	TRUE	TRUE	167.247
Phospholipid levels in chylomicrons and extremely large VLDL || ebi-cfb233-GCST90302170	rs2678379	2	A	G	21226560	-0.0518517	0.00465234	7.55e-29	136016	TRUE	reported	MedicineITLab	TRUE	TRUE	144.945
Phospholipid levels in chylomicrons and extremely large VLDL || ebi-cfb233-GCST90302170	rs2575876	9	A	G	107665739	-0.0293225	0.00478403	8.83e-10	136016	TRUE	reported	MedicineITLab	TRUE	TRUE	42.966
Phospholipid levels in chylomicrons and extremely large VLDL || ebi-cfb233-GCST90302170	rs2460760	12	A	G	124545118	-0.0246942	0.00450417	4.19e-08	136016	TRUE	reported	MedicineITLab	TRUE	TRUE	31.7554
Phospholipid levels in chylomicrons and extremely large VLDL || ebi-cfb233-GCST90302170	rs2138161	2	T	C	227095159	-0.0274225	0.00418028	5.38e-11	136016	TRUE	reported	MedicineITLab	TRUE	TRUE	46.5849
Phospholipid levels in chylomicrons and extremely large VLDL || ebi-cfb233-GCST90302170	rs2070971	7	T	G	44197583	0.0333694	0.0055466	1.79e-09	136016	TRUE	reported	MedicineITLab	TRUE	TRUE	40.2474
Phospholipid levels in chylomicrons and extremely large VLDL || ebi-cfb233-GCST90302170	rs1961456	8	A	G	18255709	-0.0294818	0.00434512	1.16e-11	136016	TRUE	reported	MedicineITLab	TRUE	TRUE	50.9139
Phospholipid levels in chylomicrons and extremely large VLDL || ebi-cfb233-GCST90302170	rs1883711	20	C	G	39179822	0.0626559	0.0114524	4.48e-08	136016	TRUE	reported	MedicineITLab	TRUE	TRUE	44.8383
Phospholipid levels in chylomicrons and extremely large VLDL || ebi-cfb233-GCST90302170	rs187429064	19	A	G	19380513	0.185112	0.0149877	4.81e-35	136016	TRUE	reported	MedicineITLab	TRUE	TRUE	375.237
Phospholipid levels in chylomicrons and extremely large VLDL || ebi-cfb233-GCST90302170	rs183130	16	T	C	56991363	-0.0409333	0.00437837	8.85e-21	136016	TRUE	reported	MedicineITLab	TRUE	TRUE	98.3352
Phospholipid levels in chylomicrons and extremely large VLDL || ebi-cfb233-GCST90302170	rs2954021	8	A	G	126482077	0.078409	0.00409427	9.51e-82	136016	TRUE	reported	MedicineITLab	TRUE	TRUE	419.194
Phospholipids in very large VLDL || ebi-cfb233-GCST90302146	rs2070971	7	T	G	44197583	0.032727	0.00554906	3.69e-09	136016	TRUE	reported	MedicineITLab	TRUE	TRUE	38.7123
Phospholipids in very large VLDL || ebi-cfb233-GCST90302146	rs2270925	5	T	C	156482099	-0.0384189	0.00426882	2.26e-19	136016	TRUE	reported	MedicineITLab	TRUE	TRUE	90.9794
Phospholipids in very large VLDL || ebi-cfb233-GCST90302146	rs2460760	12	A	G	124545118	-0.0252583	0.00450643	2.08e-08	136016	TRUE	reported	MedicineITLab	TRUE	TRUE	33.2316
Phospholipids in very large VLDL || ebi-cfb233-GCST90302146	rs247616	16	T	C	56989590	-0.03499	0.00434661	8.28e-16	136016	TRUE	reported	MedicineITLab	TRUE	TRUE	71.8387
Phospholipids in very large VLDL || ebi-cfb233-GCST90302146	rs442177	4	T	G	88030261	0.0308054	0.0039585	7.13e-15	136016	TRUE	reported	MedicineITLab	TRUE	TRUE	63.4724
Phospholipids in very large VLDL || ebi-cfb233-GCST90302146	rs2645429	8	A	G	11660051	0.0274655	0.00474613	7.17e-09	136016	TRUE	reported	MedicineITLab	TRUE	TRUE	38.3015
Phospholipids in very large VLDL || ebi-cfb233-GCST90302146	rs2954021	8	A	G	126482077	0.0796733	0.00409662	3e-84	136016	TRUE	reported	MedicineITLab	TRUE	TRUE	432.865
Phospholipids in very large VLDL || ebi-cfb233-GCST90302146	rs3679	19	T	C	7978430	0.0245957	0.00442083	2.64e-08	136016	TRUE	reported	MedicineITLab	TRUE	TRUE	37.6768
Phospholipids in very large VLDL || ebi-cfb233-GCST90302146	rs187429064	19	A	G	19380513	0.182559	0.0149854	3.85e-34	136016	TRUE	reported	MedicineITLab	TRUE	TRUE	364.931
Phospholipids in very large VLDL || ebi-cfb233-GCST90302146	rs2575876	9	A	G	107665739	-0.0284129	0.00478714	2.93e-09	136016	TRUE	reported	MedicineITLab	TRUE	TRUE	40.3409
Phospholipids in very large VLDL || ebi-cfb233-GCST90302146	rs141469619	11	A	G	116714293	-0.245228	0.0241299	2.91e-24	136016	TRUE	reported	MedicineITLab	TRUE	TRUE	176.597
Phospholipids in very large VLDL || ebi-cfb233-GCST90302146	rs11749783	5	T	C	74626082	-0.0262367	0.00404454	8.76e-11	136016	TRUE	reported	MedicineITLab	TRUE	TRUE	45.4567
Phospholipids in very large VLDL || ebi-cfb233-GCST90302146	rs13240065	7	A	G	73015369	-0.0949428	0.00613481	5.03e-54	136016	TRUE	reported	MedicineITLab	TRUE	TRUE	270.204
Phospholipids in very large VLDL || ebi-cfb233-GCST90302146	rs12705610	7	T	C	109161891	0.0234451	0.00422531	2.88e-08	136016	TRUE	reported	MedicineITLab	TRUE	TRUE	33.94
Phospholipids in very large VLDL || ebi-cfb233-GCST90302146	rs1260326	2	T	C	27730940	0.102938	0.00417423	2.86e-134	136016	TRUE	reported	MedicineITLab	TRUE	TRUE	683.762
Phospholipids in very large VLDL || ebi-cfb233-GCST90302146	rs117733303	6	A	G	160922870	0.178933	0.015867	1.7e-29	136016	TRUE	reported	MedicineITLab	TRUE	TRUE	246.519
Phospholipids in very large VLDL || ebi-cfb233-GCST90302146	rs116843064	19	A	G	8429323	-0.183227	0.0155923	6.97e-32	136016	TRUE	reported	MedicineITLab	TRUE	TRUE	189.769
Phospholipids in very large VLDL || ebi-cfb233-GCST90302146	rs1167996	1	T	G	62927797	-0.0646174	0.00419489	1.54e-53	136016	TRUE	reported	MedicineITLab	TRUE	TRUE	256.012
Phospholipids in very large VLDL || ebi-cfb233-GCST90302146	rs11082764	18	A	G	47119579	-0.0433323	0.00785822	3.5e-08	136016	TRUE	reported	MedicineITLab	TRUE	TRUE	52.005
Phospholipids in very large VLDL || ebi-cfb233-GCST90302146	rs10872311	6	A	C	127438642	0.0253276	0.0045112	1.97e-08	136016	TRUE	reported	MedicineITLab	TRUE	TRUE	34.2336
Phospholipids in very large VLDL || ebi-cfb233-GCST90302146	rs10455872	6	A	G	161010118	0.184835	0.00851815	2.1e-104	136016	TRUE	reported	MedicineITLab	TRUE	TRUE	610.135
Phospholipids in very large VLDL || ebi-cfb233-GCST90302146	rs10096633	8	T	C	19830921	-0.146981	0.0063518	1.83e-118	136016	TRUE	reported	MedicineITLab	TRUE	TRUE	618.916
Phospholipids in very large VLDL || ebi-cfb233-GCST90302146	rs139974673	15	T	C	44027885	-0.147278	0.0145322	3.88e-24	136016	TRUE	reported	MedicineITLab	TRUE	TRUE	151.83
Phospholipids in very large VLDL || ebi-cfb233-GCST90302146	rs4665710	2	A	C	21221035	-0.0601718	0.00461985	8.86e-39	136016	TRUE	reported	MedicineITLab	TRUE	TRUE	194.496
Phospholipids in very large VLDL || ebi-cfb233-GCST90302146	rs998584	6	A	C	43757896	0.0289857	0.00404838	8.08e-13	136016	TRUE	reported	MedicineITLab	TRUE	TRUE	57.1471
Phospholipids in very large VLDL || ebi-cfb233-GCST90302146	rs584007	19	A	G	45416478	-0.0793128	0.0041887	5.88e-80	136016	TRUE	reported	MedicineITLab	TRUE	TRUE	398.144
Phospholipids in very large VLDL || ebi-cfb233-GCST90302146	rs9687846	5	A	G	55861894	0.0456125	0.00518643	1.44e-18	136016	TRUE	reported	MedicineITLab	TRUE	TRUE	84.0566
Phospholipids in very large VLDL || ebi-cfb233-GCST90302146	rs964184	11	C	G	116648917	-0.203576	0.00569726	1e-200	136016	TRUE	reported	MedicineITLab	TRUE	TRUE	1457.58
Phospholipids in very large VLDL || ebi-cfb233-GCST90302146	rs9461758	6	A	C	32447139	0.065464	0.0102441	1.66e-10	136016	TRUE	reported	MedicineITLab	TRUE	TRUE	51.2845
Phospholipids in very large VLDL || ebi-cfb233-GCST90302146	rs8103728	19	C	G	33900257	0.0239856	0.00429417	2.33e-08	136016	TRUE	reported	MedicineITLab	TRUE	TRUE	36.1544
Phospholipids in very large VLDL || ebi-cfb233-GCST90302146	rs78058190	2	A	G	219699999	0.0721017	0.00990766	3.4e-13	136016	TRUE	reported	MedicineITLab	TRUE	TRUE	89.072
Phospholipids in very large VLDL || ebi-cfb233-GCST90302146	rs76866386	2	T	C	44075483	0.0480284	0.00806689	2.62e-09	136016	TRUE	reported	MedicineITLab	TRUE	TRUE	41.9397
Phospholipids in very large VLDL || ebi-cfb233-GCST90302146	rs76495289	5	A	T	132418974	0.0277589	0.00459932	1.59e-09	136016	TRUE	reported	MedicineITLab	TRUE	TRUE	40.8593
Phospholipids in very large VLDL || ebi-cfb233-GCST90302146	rs73596816	6	A	G	161017363	-0.0801374	0.0123104	7.53e-11	136016	TRUE	reported	MedicineITLab	TRUE	TRUE	60.4915
Phospholipids in very large VLDL || ebi-cfb233-GCST90302146	rs73455626	18	A	C	57942192	-0.0247468	0.00440994	2.01e-08	136016	TRUE	reported	MedicineITLab	TRUE	TRUE	34.9196
Phospholipids in very large VLDL || ebi-cfb233-GCST90302146	rs7337339	13	A	G	114544155	0.0307912	0.00468825	5.11e-11	136016	TRUE	reported	MedicineITLab	TRUE	TRUE	50.0092
Phospholipids in very large VLDL || ebi-cfb233-GCST90302146	rs4846923	1	T	G	230307222	0.0327799	0.00440386	9.81e-14	136016	TRUE	reported	MedicineITLab	TRUE	TRUE	63.4225
Phospholipids in very large VLDL || ebi-cfb233-GCST90302146	rs73025562	6	A	G	160562481	0.0333019	0.00455427	2.63e-13	136016	TRUE	reported	MedicineITLab	TRUE	TRUE	59.0543
Phospholipids in very large VLDL || ebi-cfb233-GCST90302146	rs7112577	11	C	G	117044603	0.0647786	0.0104253	5.18e-10	136016	TRUE	reported	MedicineITLab	TRUE	TRUE	52.8014
Phospholipids in very large VLDL || ebi-cfb233-GCST90302146	rs7075988	10	A	G	74639217	-0.0465249	0.00811416	9.82e-09	136016	TRUE	reported	MedicineITLab	TRUE	TRUE	52.5899
Phospholipids in very large VLDL || ebi-cfb233-GCST90302146	rs6972634	7	A	G	130464125	-0.0225121	0.00407981	3.43e-08	136016	TRUE	reported	MedicineITLab	TRUE	TRUE	33.9778
Phospholipids in very large VLDL || ebi-cfb233-GCST90302146	rs6968554	7	A	G	17287106	-0.0228423	0.00413708	3.36e-08	136016	TRUE	reported	MedicineITLab	TRUE	TRUE	33.4485
Phospholipids in very large VLDL || ebi-cfb233-GCST90302146	rs687339	3	T	C	135932359	0.0288967	0.00489449	3.55e-09	136016	TRUE	reported	MedicineITLab	TRUE	TRUE	37.483
Phospholipids in very large VLDL || ebi-cfb233-GCST90302146	rs6445879	3	T	C	57418286	0.0264804	0.00428485	6.41e-10	136016	TRUE	reported	MedicineITLab	TRUE	TRUE	40.6235
Phospholipids in very large VLDL || ebi-cfb233-GCST90302146	rs60220392	19	T	C	56092549	-0.0380028	0.00645949	4.02e-09	136016	TRUE	reported	MedicineITLab	TRUE	TRUE	38.0425
Phospholipids in very large VLDL || ebi-cfb233-GCST90302146	rs59950280	4	A	G	3452345	0.027462	0.00441103	4.79e-10	136016	TRUE	reported	MedicineITLab	TRUE	TRUE	44.3722
Phospholipids in very large VLDL || ebi-cfb233-GCST90302146	rs59347135	8	C	G	19750044	-0.0653075	0.00957776	9.19e-12	136016	TRUE	reported	MedicineITLab	TRUE	TRUE	60.6391
Phospholipids in very large VLDL || ebi-cfb233-GCST90302146	rs58542926	19	T	C	19379549	-0.127291	0.00786551	6.59e-59	136016	TRUE	reported	MedicineITLab	TRUE	TRUE	293.627
Phospholipids in very large VLDL || ebi-cfb233-GCST90302146	rs72836561	17	T	C	41926126	0.107975	0.0118391	7.5e-20	136016	TRUE	reported	MedicineITLab	TRUE	TRUE	100.686
Phospholipids in very large VLDL || ebi-cfb233-GCST90302146	rs10184004	2	T	C	165508389	-0.0356201	0.00419579	2.08e-17	136016	TRUE	reported	MedicineITLab	TRUE	TRUE	81.619
Phospholipids in very large VLDL || ebi-cfb233-GCST90302146	rs1024137	2	T	G	227095876	0.0318484	0.00417912	2.52e-14	136016	TRUE	reported	MedicineITLab	TRUE	TRUE	62.9005
Triglycerides in medium HDL || ebi-cfb233-GCST90302041	rs35583283	8	C	G	18254509	0.0408115	0.00525519	8.1e-15	136016	TRUE	reported	MedicineITLab	TRUE	TRUE	69.7935
Triglycerides in medium HDL || ebi-cfb233-GCST90302041	rs2154593	22	A	G	24252085	0.0229734	0.00416912	3.58e-08	136016	TRUE	reported	MedicineITLab	TRUE	TRUE	33.7499
Triglycerides in medium HDL || ebi-cfb233-GCST90302041	rs1943973	18	A	G	47179516	0.0695051	0.0055698	9.73e-36	136016	TRUE	reported	MedicineITLab	TRUE	TRUE	165.727
Triglycerides in medium HDL || ebi-cfb233-GCST90302041	rs187429064	19	A	G	19380513	0.183224	0.0149855	2.24e-34	136016	TRUE	reported	MedicineITLab	TRUE	TRUE	368.443
Triglycerides in medium HDL || ebi-cfb233-GCST90302041	rs1800588	15	T	C	58723675	0.0990302	0.00468511	3.62e-99	136016	TRUE	reported	MedicineITLab	TRUE	TRUE	478.15
Triglycerides in medium HDL || ebi-cfb233-GCST90302041	rs17580	14	A	T	94847262	-0.0642715	0.011579	2.85e-08	136016	TRUE	reported	MedicineITLab	TRUE	TRUE	46.5654
Triglycerides in medium HDL || ebi-cfb233-GCST90302041	rs1532085	15	A	G	58683366	0.0816282	0.00410521	5.59e-88	136016	TRUE	reported	MedicineITLab	TRUE	TRUE	439.976
Triglycerides in medium HDL || ebi-cfb233-GCST90302041	rs144078421	6	A	G	160424890	-0.117842	0.0192615	9.48e-10	136016	TRUE	reported	MedicineITLab	TRUE	TRUE	54.7359
Triglycerides in medium HDL || ebi-cfb233-GCST90302041	rs141469619	11	A	G	116714293	-0.219176	0.0241329	1.07e-19	136016	TRUE	reported	MedicineITLab	TRUE	TRUE	141.032
Triglycerides in medium HDL || ebi-cfb233-GCST90302041	rs139974673	15	T	C	44027885	-0.160151	0.0143815	8.39e-29	136016	TRUE	reported	MedicineITLab	TRUE	TRUE	178.906
Triglycerides in medium HDL || ebi-cfb233-GCST90302041	rs13338063	16	T	G	56838978	0.0242396	0.00414871	5.14e-09	136016	TRUE	reported	MedicineITLab	TRUE	TRUE	39.1223
Triglycerides in medium HDL || ebi-cfb233-GCST90302041	rs13225450	7	T	C	72976123	-0.0829202	0.00619367	7.12e-41	136016	TRUE	reported	MedicineITLab	TRUE	TRUE	200.362
Triglycerides in medium HDL || ebi-cfb233-GCST90302041	rs13112099	4	T	G	69537733	-0.0296394	0.00429698	5.29e-12	136016	TRUE	reported	MedicineITLab	TRUE	TRUE	59.766
Triglycerides in medium HDL || ebi-cfb233-GCST90302041	rs12970	11	A	G	117074109	-0.0567984	0.0081844	3.93e-12	136016	TRUE	reported	MedicineITLab	TRUE	TRUE	55.5642
Triglycerides in medium HDL || ebi-cfb233-GCST90302041	rs1260326	2	T	C	27730940	0.0824378	0.0041722	6.74e-87	136016	TRUE	reported	MedicineITLab	TRUE	TRUE	437.75
Triglycerides in medium HDL || ebi-cfb233-GCST90302041	rs12212146	6	T	C	161125454	-0.0563816	0.0083447	1.41e-11	136016	TRUE	reported	MedicineITLab	TRUE	TRUE	57.5811
Triglycerides in medium HDL || ebi-cfb233-GCST90302041	rs116843064	19	A	G	8429323	-0.198642	0.0154112	5.16e-38	136016	TRUE	reported	MedicineITLab	TRUE	TRUE	224.13
Triglycerides in medium HDL || ebi-cfb233-GCST90302041	rs11075921	16	T	C	72132129	-0.0328207	0.00570691	8.87e-09	136016	TRUE	reported	MedicineITLab	TRUE	TRUE	38.7736
Triglycerides in medium HDL || ebi-cfb233-GCST90302041	rs10793126	11	T	C	75453982	0.0443558	0.00651622	9.97e-12	136016	TRUE	reported	MedicineITLab	TRUE	TRUE	51.872
Triglycerides in medium HDL || ebi-cfb233-GCST90302041	rs10455872	6	A	G	161010118	0.0870936	0.00872868	1.9e-23	136016	TRUE	reported	MedicineITLab	TRUE	TRUE	134.461
Triglycerides in medium HDL || ebi-cfb233-GCST90302041	rs1042034	2	T	C	21225281	0.0613295	0.00461361	2.54e-40	136016	TRUE	reported	MedicineITLab	TRUE	TRUE	202.252
Triglycerides in medium HDL || ebi-cfb233-GCST90302041	rs10184004	2	T	C	165508389	-0.0295901	0.00419429	1.73e-12	136016	TRUE	reported	MedicineITLab	TRUE	TRUE	56.319
Triglycerides in medium HDL || ebi-cfb233-GCST90302041	rs2179011	8	T	C	11664895	0.0300535	0.00469793	1.58e-10	136016	TRUE	reported	MedicineITLab	TRUE	TRUE	46.9686
Triglycerides in medium HDL || ebi-cfb233-GCST90302041	rs2270925	5	T	C	156482099	-0.0283066	0.00426711	3.27e-11	136016	TRUE	reported	MedicineITLab	TRUE	TRUE	49.3738
Triglycerides in medium HDL || ebi-cfb233-GCST90302041	rs2464195	12	A	G	121435475	0.024904	0.0040653	9.01e-10	136016	TRUE	reported	MedicineITLab	TRUE	TRUE	39.5243
Triglycerides in medium HDL || ebi-cfb233-GCST90302041	rs2814204	10	A	G	135308595	0.0884356	0.0161109	4.04e-08	136016	TRUE	reported	MedicineITLab	TRUE	TRUE	42.3245
Triglycerides in medium HDL || ebi-cfb233-GCST90302041	rs9687846	5	A	G	55861894	0.0353375	0.00523429	1.47e-11	136016	TRUE	reported	MedicineITLab	TRUE	TRUE	50.3743
Triglycerides in medium HDL || ebi-cfb233-GCST90302041	rs964184	11	C	G	116648917	-0.214259	0.00569474	1e-200	136016	TRUE	reported	MedicineITLab	TRUE	TRUE	1615.55
Triglycerides in medium HDL || ebi-cfb233-GCST90302041	rs9556404	13	A	G	95254382	0.0289899	0.00429125	1.42e-11	136016	TRUE	reported	MedicineITLab	TRUE	TRUE	51.857
Triglycerides in medium HDL || ebi-cfb233-GCST90302041	rs77697917	17	T	C	41840849	0.0989203	0.0124856	2.32e-15	136016	TRUE	reported	MedicineITLab	TRUE	TRUE	78.5057
Triglycerides in medium HDL || ebi-cfb233-GCST90302041	rs756559	15	A	G	101907189	-0.0237461	0.00426304	2.54e-08	136016	TRUE	reported	MedicineITLab	TRUE	TRUE	33.4299
Triglycerides in medium HDL || ebi-cfb233-GCST90302041	rs704	17	A	G	26694861	-0.0245988	0.003959	5.19e-10	136016	TRUE	reported	MedicineITLab	TRUE	TRUE	41.023
Triglycerides in medium HDL || ebi-cfb233-GCST90302041	rs687339	3	T	C	135932359	0.0332688	0.00489345	1.06e-11	136016	TRUE	reported	MedicineITLab	TRUE	TRUE	49.6877
Triglycerides in medium HDL || ebi-cfb233-GCST90302041	rs6458869	6	A	C	52630269	-0.0324225	0.00425409	2.51e-14	136016	TRUE	reported	MedicineITLab	TRUE	TRUE	65.3337
Triglycerides in medium HDL || ebi-cfb233-GCST90302041	rs61805075	1	A	G	182136401	0.0261897	0.0042769	9.15e-10	136016	TRUE	reported	MedicineITLab	TRUE	TRUE	40.1052
Triglycerides in medium HDL || ebi-cfb233-GCST90302041	rs6073958	20	T	C	44551855	-0.0726093	0.00494735	9.13e-49	136016	TRUE	reported	MedicineITLab	TRUE	TRUE	229.508
Triglycerides in medium HDL || ebi-cfb233-GCST90302041	rs1011685	8	T	C	19830769	-0.139141	0.00685837	1.65e-91	136016	TRUE	reported	MedicineITLab	TRUE	TRUE	470.971
Triglycerides in medium HDL || ebi-cfb233-GCST90302041	rs58542926	19	T	C	19379549	-0.128535	0.00786274	4.55e-60	136016	TRUE	reported	MedicineITLab	TRUE	TRUE	299.016
Triglycerides in medium HDL || ebi-cfb233-GCST90302041	rs4961498	9	A	C	16843013	0.0242868	0.00426088	1.2e-08	136016	TRUE	reported	MedicineITLab	TRUE	TRUE	36.4504
Triglycerides in medium HDL || ebi-cfb233-GCST90302041	rs4704043	5	T	C	72159179	0.0254047	0.00437419	6.33e-09	136016	TRUE	reported	MedicineITLab	TRUE	TRUE	36.8648
Triglycerides in medium HDL || ebi-cfb233-GCST90302041	rs442177	4	T	G	88030261	0.0394381	0.00395769	2.17e-23	136016	TRUE	reported	MedicineITLab	TRUE	TRUE	104.062
Triglycerides in medium HDL || ebi-cfb233-GCST90302041	rs438811	19	T	C	45416741	0.0575686	0.00476841	1.47e-33	136016	TRUE	reported	MedicineITLab	TRUE	TRUE	159.116
Triglycerides in medium HDL || ebi-cfb233-GCST90302041	rs41279633	7	T	G	44580876	0.0319692	0.0053996	3.21e-09	136016	TRUE	reported	MedicineITLab	TRUE	TRUE	39.3501
Triglycerides in medium HDL || ebi-cfb233-GCST90302041	rs3764261	16	A	C	56993324	-0.146481	0.00436298	1e-200	136016	TRUE	reported	MedicineITLab	TRUE	TRUE	1270.11
Triglycerides in medium HDL || ebi-cfb233-GCST90302041	rs35135293	2	T	C	20363666	-0.0312181	0.00407112	1.75e-14	136016	TRUE	reported	MedicineITLab	TRUE	TRUE	65.9306
Triglycerides in medium HDL || ebi-cfb233-GCST90302041	rs34707604	4	T	C	69491456	-0.0431023	0.00531371	5e-16	136016	TRUE	reported	MedicineITLab	TRUE	TRUE	97.1581
Triglycerides in medium HDL || ebi-cfb233-GCST90302041	rs326214	11	A	G	47298360	0.0348211	0.00417168	7e-17	136016	TRUE	reported	MedicineITLab	TRUE	TRUE	77.2831
Triglycerides in medium HDL || ebi-cfb233-GCST90302041	rs2954021	8	A	G	126482077	0.0822026	0.0040956	1.32e-89	136016	TRUE	reported	MedicineITLab	TRUE	TRUE	460.879
Triglycerides in medium HDL || ebi-cfb233-GCST90302041	rs577721086	6	T	C	127440047	-0.0507355	0.00914237	2.87e-08	136016	TRUE	reported	MedicineITLab	TRUE	TRUE	37.8963
Triglycerides in medium HDL || ebi-cfb233-GCST90302041	rs1007205	1	T	C	62936912	-0.105766	0.00418788	9.94e-141	136016	TRUE	reported	MedicineITLab	TRUE	TRUE	686.786
Triglycerides in medium HDL || ebi-cfb233-GCST90302041	rs6445881	3	C	G	57434139	-0.0258345	0.0043461	2.78e-09	136016	TRUE	reported	MedicineITLab	TRUE	TRUE	38.8393
Free cholesterol in very large VLDL || ebi-cfb233-GCST90302142	rs78058190	2	A	G	219699999	0.0704961	0.00990656	1.11e-12	136016	TRUE	reported	MedicineITLab	TRUE	TRUE	85.1468
Free cholesterol in very large VLDL || ebi-cfb233-GCST90302142	rs4846923	1	T	G	230307222	0.0308523	0.00439944	2.34e-12	136016	TRUE	reported	MedicineITLab	TRUE	TRUE	56.1799
Free cholesterol in very large VLDL || ebi-cfb233-GCST90302142	rs58542926	19	T	C	19379549	-0.126316	0.00785657	3.66e-58	136016	TRUE	reported	MedicineITLab	TRUE	TRUE	289.133
Free cholesterol in very large VLDL || ebi-cfb233-GCST90302142	rs59347135	8	C	G	19750044	-0.0646878	0.00956578	1.36e-11	136016	TRUE	reported	MedicineITLab	TRUE	TRUE	59.4932
Free cholesterol in very large VLDL || ebi-cfb233-GCST90302142	rs59950280	4	A	G	3452345	0.0262071	0.0044064	2.72e-09	136016	TRUE	reported	MedicineITLab	TRUE	TRUE	40.4083
Free cholesterol in very large VLDL || ebi-cfb233-GCST90302142	rs60220392	19	T	C	56092549	-0.0371504	0.00645288	8.55e-09	136016	TRUE	reported	MedicineITLab	TRUE	TRUE	36.3546
Free cholesterol in very large VLDL || ebi-cfb233-GCST90302142	rs61933422	12	A	G	125237521	-0.0352713	0.00640024	3.57e-08	136016	TRUE	reported	MedicineITLab	TRUE	TRUE	36.7195
Free cholesterol in very large VLDL || ebi-cfb233-GCST90302142	rs632057	6	T	G	139834012	0.0235508	0.00417106	1.64e-08	136016	TRUE	reported	MedicineITLab	TRUE	TRUE	36.0561
Free cholesterol in very large VLDL || ebi-cfb233-GCST90302142	rs6445879	3	T	C	57418286	0.0254262	0.00428079	2.86e-09	136016	TRUE	reported	MedicineITLab	TRUE	TRUE	37.4595
Free cholesterol in very large VLDL || ebi-cfb233-GCST90302142	rs687339	3	T	C	135932359	0.0288931	0.00488975	3.44e-09	136016	TRUE	reported	MedicineITLab	TRUE	TRUE	37.4736
Free cholesterol in very large VLDL || ebi-cfb233-GCST90302142	rs6874202	5	T	C	156391628	-0.0371268	0.00418608	7.37e-19	136016	TRUE	reported	MedicineITLab	TRUE	TRUE	85.857
Free cholesterol in very large VLDL || ebi-cfb233-GCST90302142	rs6972634	7	A	G	130464125	-0.0227457	0.00407546	2.39e-08	136016	TRUE	reported	MedicineITLab	TRUE	TRUE	34.6867
Free cholesterol in very large VLDL || ebi-cfb233-GCST90302142	rs7075988	10	A	G	74639217	-0.0457953	0.00810475	1.6e-08	136016	TRUE	reported	MedicineITLab	TRUE	TRUE	50.9528
Free cholesterol in very large VLDL || ebi-cfb233-GCST90302142	rs7112577	11	C	G	117044603	0.0615696	0.0104167	3.41e-09	136016	TRUE	reported	MedicineITLab	TRUE	TRUE	47.6045
Free cholesterol in very large VLDL || ebi-cfb233-GCST90302142	rs72836561	17	T	C	41926126	0.104825	0.0118254	7.7e-19	136016	TRUE	reported	MedicineITLab	TRUE	TRUE	94.8927
Free cholesterol in very large VLDL || ebi-cfb233-GCST90302142	rs7337339	13	A	G	114544155	0.0298363	0.00468345	1.88e-10	136016	TRUE	reported	MedicineITLab	TRUE	TRUE	46.9545
Free cholesterol in very large VLDL || ebi-cfb233-GCST90302142	rs73455626	18	A	C	57942192	-0.0245499	0.00440594	2.52e-08	136016	TRUE	reported	MedicineITLab	TRUE	TRUE	34.3658
Free cholesterol in very large VLDL || ebi-cfb233-GCST90302142	rs187429064	19	A	G	19380513	0.17513	0.0149842	1.48e-31	136016	TRUE	reported	MedicineITLab	TRUE	TRUE	335.761
Free cholesterol in very large VLDL || ebi-cfb233-GCST90302142	rs76495289	5	A	T	132418974	0.0262227	0.00455111	8.32e-09	136016	TRUE	reported	MedicineITLab	TRUE	TRUE	36.4696
Free cholesterol in very large VLDL || ebi-cfb233-GCST90302142	rs76866386	2	T	C	44075483	0.051608	0.00806043	1.53e-10	136016	TRUE	reported	MedicineITLab	TRUE	TRUE	48.4265
Free cholesterol in very large VLDL || ebi-cfb233-GCST90302142	rs9461758	6	A	C	32447139	0.065797	0.0102333	1.28e-10	136016	TRUE	reported	MedicineITLab	TRUE	TRUE	51.8078
Free cholesterol in very large VLDL || ebi-cfb233-GCST90302142	rs964184	11	C	G	116648917	-0.198429	0.00569196	1e-200	136016	TRUE	reported	MedicineITLab	TRUE	TRUE	1383.3
Free cholesterol in very large VLDL || ebi-cfb233-GCST90302142	rs9686661	5	T	C	55861786	0.044494	0.00520612	1.27e-17	136016	TRUE	reported	MedicineITLab	TRUE	TRUE	80.0168
Free cholesterol in very large VLDL || ebi-cfb233-GCST90302142	rs998584	6	A	C	43757896	0.0282329	0.00404439	2.94e-12	136016	TRUE	reported	MedicineITLab	TRUE	TRUE	54.2162
Free cholesterol in very large VLDL || ebi-cfb233-GCST90302142	rs139974673	15	T	C	44027885	-0.136983	0.014379	1.63e-21	136016	TRUE	reported	MedicineITLab	TRUE	TRUE	130.841
Free cholesterol in very large VLDL || ebi-cfb233-GCST90302142	rs141469619	11	A	G	116714293	-0.244559	0.0241278	3.83e-24	136016	TRUE	reported	MedicineITLab	TRUE	TRUE	175.633
Free cholesterol in very large VLDL || ebi-cfb233-GCST90302142	rs4665710	2	A	C	21221035	-0.0582845	0.0046158	1.5e-36	136016	TRUE	reported	MedicineITLab	TRUE	TRUE	182.428
Free cholesterol in very large VLDL || ebi-cfb233-GCST90302142	rs442177	4	T	G	88030261	0.0314406	0.00395467	1.86e-15	136016	TRUE	reported	MedicineITLab	TRUE	TRUE	66.1181
Free cholesterol in very large VLDL || ebi-cfb233-GCST90302142	rs584007	19	A	G	45416478	-0.0778037	0.00418455	3.65e-77	136016	TRUE	reported	MedicineITLab	TRUE	TRUE	383.094
Free cholesterol in very large VLDL || ebi-cfb233-GCST90302142	rs3679	19	T	C	7978430	0.0243735	0.00441603	3.4e-08	136016	TRUE	reported	MedicineITLab	TRUE	TRUE	36.9943
Free cholesterol in very large VLDL || ebi-cfb233-GCST90302142	rs10096633	8	T	C	19830921	-0.14565	0.00634353	1.16e-116	136016	TRUE	reported	MedicineITLab	TRUE	TRUE	607.703
Free cholesterol in very large VLDL || ebi-cfb233-GCST90302142	rs10184004	2	T	C	165508389	-0.034777	0.00419149	1.07e-16	136016	TRUE	reported	MedicineITLab	TRUE	TRUE	77.8066
Free cholesterol in very large VLDL || ebi-cfb233-GCST90302142	rs1024137	2	T	G	227095876	0.0304524	0.00413427	1.76e-13	136016	TRUE	reported	MedicineITLab	TRUE	TRUE	57.5352
Free cholesterol in very large VLDL || ebi-cfb233-GCST90302142	rs10455872	6	A	G	161010118	0.186522	0.00850892	1.65e-106	136016	TRUE	reported	MedicineITLab	TRUE	TRUE	621.374
Free cholesterol in very large VLDL || ebi-cfb233-GCST90302142	rs41270992	6	C	G	161021648	0.0629002	0.0112245	2.1e-08	136016	TRUE	reported	MedicineITLab	TRUE	TRUE	44.9922
Free cholesterol in very large VLDL || ebi-cfb233-GCST90302142	rs11039131	11	T	C	47232038	0.0234335	0.00424466	3.38e-08	136016	TRUE	reported	MedicineITLab	TRUE	TRUE	32.3387
Free cholesterol in very large VLDL || ebi-cfb233-GCST90302142	rs1167996	1	T	G	62927797	-0.065844	0.00419094	1.27e-55	136016	TRUE	reported	MedicineITLab	TRUE	TRUE	265.805
Free cholesterol in very large VLDL || ebi-cfb233-GCST90302142	rs116843064	19	A	G	8429323	-0.1828	0.0155869	9.18e-32	136016	TRUE	reported	MedicineITLab	TRUE	TRUE	188.885
Free cholesterol in very large VLDL || ebi-cfb233-GCST90302142	rs11749783	5	T	C	74626082	-0.028111	0.00400479	2.23e-12	136016	TRUE	reported	MedicineITLab	TRUE	TRUE	52.1563
Free cholesterol in very large VLDL || ebi-cfb233-GCST90302142	rs117733303	6	A	G	160922870	0.182524	0.0158576	1.17e-30	136016	TRUE	reported	MedicineITLab	TRUE	TRUE	257.389
Free cholesterol in very large VLDL || ebi-cfb233-GCST90302142	rs10872311	6	A	C	127438642	0.0248674	0.00450649	3.43e-08	136016	TRUE	reported	MedicineITLab	TRUE	TRUE	33.0006
Free cholesterol in very large VLDL || ebi-cfb233-GCST90302142	rs1260326	2	T	C	27730940	0.0983725	0.00417018	4.94e-123	136016	TRUE	reported	MedicineITLab	TRUE	TRUE	624.186
Free cholesterol in very large VLDL || ebi-cfb233-GCST90302142	rs13240065	7	A	G	73015369	-0.0900796	0.00612833	6.55e-49	136016	TRUE	reported	MedicineITLab	TRUE	TRUE	243.183
Free cholesterol in very large VLDL || ebi-cfb233-GCST90302142	rs1883711	20	C	G	39179822	0.0644304	0.0114529	1.85e-08	136016	TRUE	reported	MedicineITLab	TRUE	TRUE	47.4149
Free cholesterol in very large VLDL || ebi-cfb233-GCST90302142	rs2070971	7	T	G	44197583	0.0318904	0.00554343	8.78e-09	136016	TRUE	reported	MedicineITLab	TRUE	TRUE	36.7579
Free cholesterol in very large VLDL || ebi-cfb233-GCST90302142	rs247616	16	T	C	56989590	-0.0467183	0.00438379	1.62e-26	136016	TRUE	reported	MedicineITLab	TRUE	TRUE	128.034
Free cholesterol in very large VLDL || ebi-cfb233-GCST90302142	rs2645429	8	A	G	11660051	0.0261459	0.00474116	3.49e-08	136016	TRUE	reported	MedicineITLab	TRUE	TRUE	34.7086
Free cholesterol in very large VLDL || ebi-cfb233-GCST90302142	rs2740488	9	A	C	107661742	0.0304375	0.00470958	1.03e-10	136016	TRUE	reported	MedicineITLab	TRUE	TRUE	47.4961
Free cholesterol in very large VLDL || ebi-cfb233-GCST90302142	rs2954021	8	A	G	126482077	0.0783907	0.00409252	8.86e-82	136016	TRUE	reported	MedicineITLab	TRUE	TRUE	418.998
Free cholesterol in very large VLDL || ebi-cfb233-GCST90302142	rs12458441	18	A	C	47122158	-0.0442702	0.0080841	4.35e-08	136016	TRUE	reported	MedicineITLab	TRUE	TRUE	40.6784
Phospholipids to total lipids ratio in chylomicrons and extremely large VLDL || ebi-cfb233-GCST90302171	rs7412	19	T	C	45412079	0.107911	0.00820769	1.76e-39	126671	TRUE	reported	MedicineITLab	TRUE	TRUE	203.986
Phospholipids to total lipids ratio in chylomicrons and extremely large VLDL || ebi-cfb233-GCST90302171	rs964184	11	C	G	116648917	-0.121788	0.0059909	7.16e-92	126671	TRUE	reported	MedicineITLab	TRUE	TRUE	488.564
Phospholipids to total lipids ratio in chylomicrons and extremely large VLDL || ebi-cfb233-GCST90302171	rs13232120	7	A	T	72983310	0.0704298	0.00648346	1.73e-27	126671	TRUE	reported	MedicineITLab	TRUE	TRUE	134.179
Phospholipids to total lipids ratio in chylomicrons and extremely large VLDL || ebi-cfb233-GCST90302171	rs12928607	16	T	C	6767192	0.0239784	0.0043925	4.79e-08	126671	TRUE	reported	MedicineITLab	TRUE	TRUE	35.37
Phospholipids to total lipids ratio in chylomicrons and extremely large VLDL || ebi-cfb233-GCST90302171	rs10096633	8	T	C	19830921	-0.0557496	0.00669949	8.69e-17	126671	TRUE	reported	MedicineITLab	TRUE	TRUE	81.5784
Phospholipids to total lipids ratio in chylomicrons and extremely large VLDL || ebi-cfb233-GCST90302171	rs117733303	6	A	G	160922870	0.109175	0.0171349	1.87e-10	126671	TRUE	reported	MedicineITLab	TRUE	TRUE	87.0781
Phospholipids to total lipids ratio in chylomicrons and extremely large VLDL || ebi-cfb233-GCST90302171	rs10468017	15	T	C	58678512	0.0434948	0.00456757	1.69e-21	126671	TRUE	reported	MedicineITLab	TRUE	TRUE	100.436
Phospholipids to total lipids ratio in chylomicrons and extremely large VLDL || ebi-cfb233-GCST90302171	rs11075921	16	T	C	72132129	-0.0378045	0.00595787	2.22e-10	126671	TRUE	reported	MedicineITLab	TRUE	TRUE	48.1613
Phospholipids to total lipids ratio in chylomicrons and extremely large VLDL || ebi-cfb233-GCST90302171	rs11134525	5	A	T	156480648	-0.0290853	0.0046093	2.79e-10	126671	TRUE	reported	MedicineITLab	TRUE	TRUE	48.4344
Phospholipids to total lipids ratio in chylomicrons and extremely large VLDL || ebi-cfb233-GCST90302171	rs1260326	2	T	C	27730940	0.0783582	0.0044155	1.85e-70	126671	TRUE	reported	MedicineITLab	TRUE	TRUE	368.098
Phospholipids to total lipids ratio in chylomicrons and extremely large VLDL || ebi-cfb233-GCST90302171	rs633695	15	A	G	58725839	-0.0267561	0.00455164	4.14e-09	126671	TRUE	reported	MedicineITLab	TRUE	TRUE	38.9151
Phospholipids to total lipids ratio in chylomicrons and extremely large VLDL || ebi-cfb233-GCST90302171	rs10455872	6	A	G	161010118	0.121994	0.00911199	7.07e-41	126671	TRUE	reported	MedicineITLab	TRUE	TRUE	237.765
Phospholipids to total lipids ratio in chylomicrons and extremely large VLDL || ebi-cfb233-GCST90302171	rs6073958	20	T	C	44551855	-0.0822925	0.00518329	9.22e-57	126671	TRUE	reported	MedicineITLab	TRUE	TRUE	274.785
Phospholipids to total lipids ratio in chylomicrons and extremely large VLDL || ebi-cfb233-GCST90302171	rs139974673	15	T	C	44027885	-0.104142	0.0154282	1.48e-11	126671	TRUE	reported	MedicineITLab	TRUE	TRUE	70.6612
Phospholipids to total lipids ratio in chylomicrons and extremely large VLDL || ebi-cfb233-GCST90302171	rs56322906	19	A	G	11346155	-0.0719319	0.00916789	4.29e-15	126671	TRUE	reported	MedicineITLab	TRUE	TRUE	110.024
Phospholipids to total lipids ratio in chylomicrons and extremely large VLDL || ebi-cfb233-GCST90302171	rs183130	16	T	C	56991363	0.0422821	0.00450718	6.53e-21	126671	TRUE	reported	MedicineITLab	TRUE	TRUE	97.5497
Phospholipids to total lipids ratio in chylomicrons and extremely large VLDL || ebi-cfb233-GCST90302171	rs187429064	19	A	G	19380513	0.102131	0.0158481	1.16e-10	126671	TRUE	reported	MedicineITLab	TRUE	TRUE	107.383
Phospholipids to total lipids ratio in chylomicrons and extremely large VLDL || ebi-cfb233-GCST90302171	rs1943973	18	A	G	47179516	0.0454151	0.0059952	3.59e-14	126671	TRUE	reported	MedicineITLab	TRUE	TRUE	65.6636
Phospholipids to total lipids ratio in chylomicrons and extremely large VLDL || ebi-cfb233-GCST90302171	rs2298428	22	T	C	21982892	-0.0320014	0.00513365	4.56e-10	126671	TRUE	reported	MedicineITLab	TRUE	TRUE	47.5013
Phospholipids to total lipids ratio in chylomicrons and extremely large VLDL || ebi-cfb233-GCST90302171	rs2954021	8	A	G	126482077	0.0438382	0.00434389	6e-24	126671	TRUE	reported	MedicineITLab	TRUE	TRUE	121.782
Phospholipids to total lipids ratio in chylomicrons and extremely large VLDL || ebi-cfb233-GCST90302171	rs3913007	1	T	C	62921586	0.053023	0.00461288	1.41e-30	126671	TRUE	reported	MedicineITLab	TRUE	TRUE	157.625
Phospholipids to total lipids ratio in chylomicrons and extremely large VLDL || ebi-cfb233-GCST90302171	rs58542926	19	T	C	19379549	-0.058232	0.00829391	2.2e-12	126671	TRUE	reported	MedicineITLab	TRUE	TRUE	56.319
Phospholipids to total lipids ratio in chylomicrons and extremely large VLDL || ebi-cfb233-GCST90302171	rs157588	19	T	C	45398264	0.0296659	0.005073	4.98e-09	126671	TRUE	reported	MedicineITLab	TRUE	TRUE	55.7211
Concentration of chylomicrons and extremely large VLDL particles || ebi-cfb233-GCST90302169	rs117733303	6	A	G	160922870	0.192574	0.0158653	6.64e-34	136016	TRUE	reported	MedicineITLab	TRUE	TRUE	285.62
Concentration of chylomicrons and extremely large VLDL particles || ebi-cfb233-GCST90302169	rs7337339	13	A	G	114544155	0.0307322	0.00468584	5.43e-11	136016	TRUE	reported	MedicineITLab	TRUE	TRUE	49.8178
Concentration of chylomicrons and extremely large VLDL particles || ebi-cfb233-GCST90302169	rs73455626	18	A	C	57942192	-0.0242934	0.004408	3.56e-08	136016	TRUE	reported	MedicineITLab	TRUE	TRUE	33.6513
Concentration of chylomicrons and extremely large VLDL particles || ebi-cfb233-GCST90302169	rs73596816	6	A	G	161017363	-0.0916394	0.012097	3.58e-14	136016	TRUE	reported	MedicineITLab	TRUE	TRUE	78.9005
Concentration of chylomicrons and extremely large VLDL particles || ebi-cfb233-GCST90302169	rs76866386	2	T	C	44075483	0.0546514	0.00806303	1.22e-11	136016	TRUE	reported	MedicineITLab	TRUE	TRUE	54.3088
Concentration of chylomicrons and extremely large VLDL particles || ebi-cfb233-GCST90302169	rs7712182	5	A	T	132386242	-0.0264411	0.00463631	1.18e-08	136016	TRUE	reported	MedicineITLab	TRUE	TRUE	36.9454
Concentration of chylomicrons and extremely large VLDL particles || ebi-cfb233-GCST90302169	rs78058190	2	A	G	219699999	0.0723297	0.00990584	2.84e-13	136016	TRUE	reported	MedicineITLab	TRUE	TRUE	89.6367
Concentration of chylomicrons and extremely large VLDL particles || ebi-cfb233-GCST90302169	rs964184	11	C	G	116648917	-0.192868	0.00569681	1e-200	136016	TRUE	reported	MedicineITLab	TRUE	TRUE	1306.13
Concentration of chylomicrons and extremely large VLDL particles || ebi-cfb233-GCST90302169	rs9687846	5	A	G	55861894	0.045471	0.00523365	3.68e-18	136016	TRUE	reported	MedicineITLab	TRUE	TRUE	83.4279
Concentration of chylomicrons and extremely large VLDL particles || ebi-cfb233-GCST90302169	rs998584	6	A	C	43757896	0.0288253	0.00404718	1.06e-12	136016	TRUE	reported	MedicineITLab	TRUE	TRUE	56.5164
Concentration of chylomicrons and extremely large VLDL particles || ebi-cfb233-GCST90302169	rs10184004	2	T	C	165508389	-0.0362847	0.00419393	5.07e-18	136016	TRUE	reported	MedicineITLab	TRUE	TRUE	84.7035
Concentration of chylomicrons and extremely large VLDL particles || ebi-cfb233-GCST90302169	rs10119	19	A	G	45406673	0.0461654	0.00447587	6.07e-25	136016	TRUE	reported	MedicineITLab	TRUE	TRUE	117.158
Concentration of chylomicrons and extremely large VLDL particles || ebi-cfb233-GCST90302169	rs10455872	6	A	G	161010118	0.200872	0.00851475	4.76e-123	136016	TRUE	reported	MedicineITLab	TRUE	TRUE	721.184
Concentration of chylomicrons and extremely large VLDL particles || ebi-cfb233-GCST90302169	rs11749783	5	T	C	74626082	-0.029098	0.00400717	3.83e-13	136016	TRUE	reported	MedicineITLab	TRUE	TRUE	55.8848
Concentration of chylomicrons and extremely large VLDL particles || ebi-cfb233-GCST90302169	rs10872311	6	A	C	127438642	0.0254485	0.00450964	1.67e-08	136016	TRUE	reported	MedicineITLab	TRUE	TRUE	34.5532
Concentration of chylomicrons and extremely large VLDL particles || ebi-cfb233-GCST90302169	rs1167996	1	T	G	62927797	-0.0664144	0.00419327	1.69e-56	136016	TRUE	reported	MedicineITLab	TRUE	TRUE	270.478
Concentration of chylomicrons and extremely large VLDL particles || ebi-cfb233-GCST90302169	rs73025562	6	A	G	160562481	0.032689	0.0045528	6.97e-13	136016	TRUE	reported	MedicineITLab	TRUE	TRUE	56.8997
Concentration of chylomicrons and extremely large VLDL particles || ebi-cfb233-GCST90302169	rs10096633	8	T	C	19830921	-0.135879	0.00634972	1.36e-101	136016	TRUE	reported	MedicineITLab	TRUE	TRUE	528.216
Concentration of chylomicrons and extremely large VLDL particles || ebi-cfb233-GCST90302169	rs116843064	19	A	G	8429323	-0.166318	0.0155846	1.38e-26	136016	TRUE	reported	MedicineITLab	TRUE	TRUE	156.322
Concentration of chylomicrons and extremely large VLDL particles || ebi-cfb233-GCST90302169	rs17414716	1	A	G	55759138	0.106816	0.0195885	4.95e-08	136016	TRUE	reported	MedicineITLab	TRUE	TRUE	75.6961
Concentration of chylomicrons and extremely large VLDL particles || ebi-cfb233-GCST90302169	rs157595	19	A	G	45425460	-0.0816309	0.00422621	3.99e-83	136016	TRUE	reported	MedicineITLab	TRUE	TRUE	430.642
Concentration of chylomicrons and extremely large VLDL particles || ebi-cfb233-GCST90302169	rs144018203	11	C	G	116916060	0.244926	0.0241489	3.58e-24	136016	TRUE	reported	MedicineITLab	TRUE	TRUE	179.363
Concentration of chylomicrons and extremely large VLDL particles || ebi-cfb233-GCST90302169	rs139974673	15	T	C	44027885	-0.132656	0.014526	6.71e-20	136016	TRUE	reported	MedicineITLab	TRUE	TRUE	123.152
Concentration of chylomicrons and extremely large VLDL particles || ebi-cfb233-GCST90302169	rs13240065	7	A	G	73015369	-0.0825341	0.00613184	2.69e-41	136016	TRUE	reported	MedicineITLab	TRUE	TRUE	204.091
Concentration of chylomicrons and extremely large VLDL particles || ebi-cfb233-GCST90302169	rs1260326	2	T	C	27730940	0.0947373	0.00417302	4.25e-114	136016	TRUE	reported	MedicineITLab	TRUE	TRUE	578.772
Concentration of chylomicrons and extremely large VLDL particles || ebi-cfb233-GCST90302169	rs12458441	18	A	C	47122158	-0.0444293	0.00809053	3.99e-08	136016	TRUE	reported	MedicineITLab	TRUE	TRUE	40.9715
Concentration of chylomicrons and extremely large VLDL particles || ebi-cfb233-GCST90302169	rs1203110	4	C	G	3454736	-0.0401313	0.007072	1.39e-08	136016	TRUE	reported	MedicineITLab	TRUE	TRUE	38.8436
Concentration of chylomicrons and extremely large VLDL particles || ebi-cfb233-GCST90302169	rs11000430	10	A	G	74630138	0.0503147	0.00815756	6.92e-10	136016	TRUE	reported	MedicineITLab	TRUE	TRUE	59.2889
Concentration of chylomicrons and extremely large VLDL particles || ebi-cfb233-GCST90302169	rs72836561	17	T	C	41926126	0.0936933	0.0118297	2.37e-15	136016	TRUE	reported	MedicineITLab	TRUE	TRUE	75.7988
Concentration of chylomicrons and extremely large VLDL particles || ebi-cfb233-GCST90302169	rs632057	6	T	G	139834012	0.0229832	0.00417365	3.66e-08	136016	TRUE	reported	MedicineITLab	TRUE	TRUE	34.3386
Concentration of chylomicrons and extremely large VLDL particles || ebi-cfb233-GCST90302169	rs183130	16	T	C	56991363	-0.0514142	0.00437916	7.89e-32	136016	TRUE	reported	MedicineITLab	TRUE	TRUE	155.204
Concentration of chylomicrons and extremely large VLDL particles || ebi-cfb233-GCST90302169	rs6445879	3	T	C	57418286	0.0273313	0.0042831	1.76e-10	136016	TRUE	reported	MedicineITLab	TRUE	TRUE	43.277
Concentration of chylomicrons and extremely large VLDL particles || ebi-cfb233-GCST90302169	rs7112577	11	C	G	117044603	0.061149	0.0104233	4.45e-09	136016	TRUE	reported	MedicineITLab	TRUE	TRUE	46.9562
Concentration of chylomicrons and extremely large VLDL particles || ebi-cfb233-GCST90302169	rs6874202	5	T	C	156391628	-0.0372267	0.0041085	1.29e-19	136016	TRUE	reported	MedicineITLab	TRUE	TRUE	86.3857
Concentration of chylomicrons and extremely large VLDL particles || ebi-cfb233-GCST90302169	rs687339	3	T	C	135932359	0.029072	0.00489231	2.81e-09	136016	TRUE	reported	MedicineITLab	TRUE	TRUE	37.9393
Concentration of chylomicrons and extremely large VLDL particles || ebi-cfb233-GCST90302169	rs6689	6	A	G	32627700	-0.0444928	0.00519505	1.09e-17	136016	TRUE	reported	MedicineITLab	TRUE	TRUE	91.8648
Concentration of chylomicrons and extremely large VLDL particles || ebi-cfb233-GCST90302169	rs187429064	19	A	G	19380513	0.18167	0.0149902	8.35e-34	136016	TRUE	reported	MedicineITLab	TRUE	TRUE	361.374
Concentration of chylomicrons and extremely large VLDL particles || ebi-cfb233-GCST90302169	rs1883711	20	C	G	39179822	0.0632935	0.0115656	4.44e-08	136016	TRUE	reported	MedicineITLab	TRUE	TRUE	46.054
Concentration of chylomicrons and extremely large VLDL particles || ebi-cfb233-GCST90302169	rs2138161	2	T	C	227095159	-0.0276402	0.00418089	3.82e-11	136016	TRUE	reported	MedicineITLab	TRUE	TRUE	47.3276
Concentration of chylomicrons and extremely large VLDL particles || ebi-cfb233-GCST90302169	rs2740488	9	A	C	107661742	0.0275035	0.00471245	5.34e-09	136016	TRUE	reported	MedicineITLab	TRUE	TRUE	38.7782
Concentration of chylomicrons and extremely large VLDL particles || ebi-cfb233-GCST90302169	rs2070971	7	T	G	44197583	0.0318416	0.00554757	9.48e-09	136016	TRUE	reported	MedicineITLab	TRUE	TRUE	36.6453
Concentration of chylomicrons and extremely large VLDL particles || ebi-cfb233-GCST90302169	rs35303934	6	A	G	31234222	0.0346533	0.00557786	5.21e-10	136016	TRUE	reported	MedicineITLab	TRUE	TRUE	44.6479
Concentration of chylomicrons and extremely large VLDL particles || ebi-cfb233-GCST90302169	rs442177	4	T	G	88030261	0.029962	0.00395688	3.67e-14	136016	TRUE	reported	MedicineITLab	TRUE	TRUE	60.0427
Concentration of chylomicrons and extremely large VLDL particles || ebi-cfb233-GCST90302169	rs4489873	13	A	T	95242527	0.0237082	0.00412397	8.98e-09	136016	TRUE	reported	MedicineITLab	TRUE	TRUE	36.0878
Concentration of chylomicrons and extremely large VLDL particles || ebi-cfb233-GCST90302169	rs4665710	2	A	C	21221035	-0.0512824	0.0046184	1.2e-28	136016	TRUE	reported	MedicineITLab	TRUE	TRUE	141.185
Concentration of chylomicrons and extremely large VLDL particles || ebi-cfb233-GCST90302169	rs4775044	15	T	G	58684967	-0.0226699	0.00398592	1.29e-08	136016	TRUE	reported	MedicineITLab	TRUE	TRUE	34.9527
Concentration of chylomicrons and extremely large VLDL particles || ebi-cfb233-GCST90302169	rs4846923	1	T	G	230307222	0.0317314	0.00440199	5.66e-13	136016	TRUE	reported	MedicineITLab	TRUE	TRUE	59.4284
Concentration of chylomicrons and extremely large VLDL particles || ebi-cfb233-GCST90302169	rs58542926	19	T	C	19379549	-0.126386	0.00786146	3.72e-58	136016	TRUE	reported	MedicineITLab	TRUE	TRUE	289.458
Concentration of chylomicrons and extremely large VLDL particles || ebi-cfb233-GCST90302169	rs59347135	8	C	G	19750044	-0.0631289	0.00957213	4.25e-11	136016	TRUE	reported	MedicineITLab	TRUE	TRUE	56.6591
Concentration of chylomicrons and extremely large VLDL particles || ebi-cfb233-GCST90302169	rs2954021	8	A	G	126482077	0.0768096	0.00409512	1.72e-78	136016	TRUE	reported	MedicineITLab	TRUE	TRUE	402.217
Total cholesterol levels in chylomicrons and extremely large VLDL || ebi-cfb233-GCST90302162	rs1800588	15	T	C	58723675	0.0292099	0.00472545	6.35e-10	136016	TRUE	reported	MedicineITLab	TRUE	TRUE	41.4915
Total cholesterol levels in chylomicrons and extremely large VLDL || ebi-cfb233-GCST90302162	rs1883711	20	C	G	39179822	0.0722114	0.011457	2.92e-10	136016	TRUE	reported	MedicineITLab	TRUE	TRUE	59.5638
Total cholesterol levels in chylomicrons and extremely large VLDL || ebi-cfb233-GCST90302162	rs187429064	19	A	G	19380513	0.178585	0.0149863	9.7e-33	136016	TRUE	reported	MedicineITLab	TRUE	TRUE	349.174
Total cholesterol levels in chylomicrons and extremely large VLDL || ebi-cfb233-GCST90302162	rs183130	16	T	C	56991363	-0.0678992	0.00437755	2.93e-54	136016	TRUE	reported	MedicineITLab	TRUE	TRUE	270.917
Total cholesterol levels in chylomicrons and extremely large VLDL || ebi-cfb233-GCST90302162	rs13300853	9	T	C	16901228	0.0224274	0.00410827	4.79e-08	136016	TRUE	reported	MedicineITLab	TRUE	TRUE	32.9406
Total cholesterol levels in chylomicrons and extremely large VLDL || ebi-cfb233-GCST90302162	rs117733303	6	A	G	160922870	0.185199	0.0158573	1.63e-31	136016	TRUE	reported	MedicineITLab	TRUE	TRUE	265.003
Total cholesterol levels in chylomicrons and extremely large VLDL || ebi-cfb233-GCST90302162	rs141550222	6	C	G	160992001	-0.0615089	0.0111461	3.42e-08	136016	TRUE	reported	MedicineITLab	TRUE	TRUE	43.8682
Total cholesterol levels in chylomicrons and extremely large VLDL || ebi-cfb233-GCST90302162	rs144018203	11	C	G	116916060	0.252108	0.0241523	1.66e-25	136016	TRUE	reported	MedicineITLab	TRUE	TRUE	190.05
Total cholesterol levels in chylomicrons and extremely large VLDL || ebi-cfb233-GCST90302162	rs17414716	1	A	G	55759138	0.131744	0.0195796	1.71e-11	136016	TRUE	reported	MedicineITLab	TRUE	TRUE	115.183
Total cholesterol levels in chylomicrons and extremely large VLDL || ebi-cfb233-GCST90302162	rs2138161	2	T	C	227095159	-0.0290128	0.00418012	3.9e-12	136016	TRUE	reported	MedicineITLab	TRUE	TRUE	52.1397
Total cholesterol levels in chylomicrons and extremely large VLDL || ebi-cfb233-GCST90302162	rs139974673	15	T	C	44027885	-0.13456	0.0145251	1.97e-20	136016	TRUE	reported	MedicineITLab	TRUE	TRUE	126.716
Total cholesterol levels in chylomicrons and extremely large VLDL || ebi-cfb233-GCST90302162	rs2575876	9	A	G	107665739	-0.0316356	0.00478361	3.76e-11	136016	TRUE	reported	MedicineITLab	TRUE	TRUE	50.0147
Total cholesterol levels in chylomicrons and extremely large VLDL || ebi-cfb233-GCST90302162	rs28718232	6	A	G	32626750	-0.0462745	0.00526797	1.58e-18	136016	TRUE	reported	MedicineITLab	TRUE	TRUE	107.833
Total cholesterol levels in chylomicrons and extremely large VLDL || ebi-cfb233-GCST90302162	rs28752982	6	T	C	31306536	0.0324234	0.00472385	6.71e-12	136016	TRUE	reported	MedicineITLab	TRUE	TRUE	70.2618
Total cholesterol levels in chylomicrons and extremely large VLDL || ebi-cfb233-GCST90302162	rs11749783	5	T	C	74626082	-0.0327394	0.00400613	3.03e-16	136016	TRUE	reported	MedicineITLab	TRUE	TRUE	70.7545
Total cholesterol levels in chylomicrons and extremely large VLDL || ebi-cfb233-GCST90302162	rs116843064	19	A	G	8429323	-0.179199	0.0155844	1.34e-30	136016	TRUE	reported	MedicineITLab	TRUE	TRUE	181.508
Total cholesterol levels in chylomicrons and extremely large VLDL || ebi-cfb233-GCST90302162	rs115849089	8	A	G	19912370	-0.147343	0.00641762	1.2e-116	136016	TRUE	reported	MedicineITLab	TRUE	TRUE	615.61
Total cholesterol levels in chylomicrons and extremely large VLDL || ebi-cfb233-GCST90302162	rs12458441	18	A	C	47122158	-0.0476786	0.00808653	3.72e-09	136016	TRUE	reported	MedicineITLab	TRUE	TRUE	47.2371
Total cholesterol levels in chylomicrons and extremely large VLDL || ebi-cfb233-GCST90302162	rs998584	6	A	C	43757896	0.0267682	0.00404605	3.69e-11	136016	TRUE	reported	MedicineITLab	TRUE	TRUE	48.7348
Total cholesterol levels in chylomicrons and extremely large VLDL || ebi-cfb233-GCST90302162	rs9687846	5	A	G	55861894	0.0455664	0.00523223	3.07e-18	136016	TRUE	reported	MedicineITLab	TRUE	TRUE	83.7784
Total cholesterol levels in chylomicrons and extremely large VLDL || ebi-cfb233-GCST90302162	rs964184	11	C	G	116648917	-0.199098	0.00569421	1e-200	136016	TRUE	reported	MedicineITLab	TRUE	TRUE	1392.75
Total cholesterol levels in chylomicrons and extremely large VLDL || ebi-cfb233-GCST90302162	rs78058190	2	A	G	219699999	0.0672167	0.00990581	1.16e-11	136016	TRUE	reported	MedicineITLab	TRUE	TRUE	77.4048
Total cholesterol levels in chylomicrons and extremely large VLDL || ebi-cfb233-GCST90302162	rs76866386	2	T	C	44075483	0.0586211	0.00806202	3.56e-13	136016	TRUE	reported	MedicineITLab	TRUE	TRUE	62.4888
Total cholesterol levels in chylomicrons and extremely large VLDL || ebi-cfb233-GCST90302162	rs73455626	18	A	C	57942192	-0.0253656	0.00440733	8.65e-09	136016	TRUE	reported	MedicineITLab	TRUE	TRUE	36.6881
Total cholesterol levels in chylomicrons and extremely large VLDL || ebi-cfb233-GCST90302162	rs7337339	13	A	G	114544155	0.0309794	0.00468425	3.75e-11	136016	TRUE	reported	MedicineITLab	TRUE	TRUE	50.6226
Total cholesterol levels in chylomicrons and extremely large VLDL || ebi-cfb233-GCST90302162	rs72836561	17	T	C	41926126	0.0972825	0.0118274	1.95e-16	136016	TRUE	reported	MedicineITLab	TRUE	TRUE	81.721
Total cholesterol levels in chylomicrons and extremely large VLDL || ebi-cfb233-GCST90302162	rs7112577	11	C	G	117044603	0.0618315	0.0104222	2.98e-09	136016	TRUE	reported	MedicineITLab	TRUE	TRUE	48.0105
Total cholesterol levels in chylomicrons and extremely large VLDL || ebi-cfb233-GCST90302162	rs7075988	10	A	G	74639217	-0.0470699	0.00810878	6.44e-09	136016	TRUE	reported	MedicineITLab	TRUE	TRUE	53.8297
Total cholesterol levels in chylomicrons and extremely large VLDL || ebi-cfb233-GCST90302162	rs6972634	7	A	G	130464125	-0.0232948	0.00407708	1.11e-08	136016	TRUE	reported	MedicineITLab	TRUE	TRUE	36.382
Total cholesterol levels in chylomicrons and extremely large VLDL || ebi-cfb233-GCST90302162	rs6874202	5	T	C	156391628	-0.0381096	0.00410719	1.72e-20	136016	TRUE	reported	MedicineITLab	TRUE	TRUE	90.5344
Total cholesterol levels in chylomicrons and extremely large VLDL || ebi-cfb233-GCST90302162	rs687339	3	T	C	135932359	0.0322399	0.00489131	4.36e-11	136016	TRUE	reported	MedicineITLab	TRUE	TRUE	46.6608
Total cholesterol levels in chylomicrons and extremely large VLDL || ebi-cfb233-GCST90302162	rs6445879	3	T	C	57418286	0.026799	0.0042822	3.89e-10	136016	TRUE	reported	MedicineITLab	TRUE	TRUE	41.6147
Total cholesterol levels in chylomicrons and extremely large VLDL || ebi-cfb233-GCST90302162	rs632057	6	T	G	139834012	0.0238685	0.00417262	1.06e-08	136016	TRUE	reported	MedicineITLab	TRUE	TRUE	37.0355
Total cholesterol levels in chylomicrons and extremely large VLDL || ebi-cfb233-GCST90302162	rs61933422	12	A	G	125237521	-0.0354612	0.00640191	3.04e-08	136016	TRUE	reported	MedicineITLab	TRUE	TRUE	37.1161
Total cholesterol levels in chylomicrons and extremely large VLDL || ebi-cfb233-GCST90302162	rs60220392	19	T	C	56092549	-0.0364553	0.00645524	1.63e-08	136016	TRUE	reported	MedicineITLab	TRUE	TRUE	35.0065
Total cholesterol levels in chylomicrons and extremely large VLDL || ebi-cfb233-GCST90302162	rs58542926	19	T	C	19379549	-0.129157	0.00785906	1.09e-60	136016	TRUE	reported	MedicineITLab	TRUE	TRUE	302.318
Total cholesterol levels in chylomicrons and extremely large VLDL || ebi-cfb233-GCST90302162	rs584007	19	A	G	45416478	-0.0798107	0.00418557	4.65e-81	136016	TRUE	reported	MedicineITLab	TRUE	TRUE	403.173
Total cholesterol levels in chylomicrons and extremely large VLDL || ebi-cfb233-GCST90302162	rs4846923	1	T	G	230307222	0.0294969	0.00440064	2.04e-11	136016	TRUE	reported	MedicineITLab	TRUE	TRUE	51.3587
Total cholesterol levels in chylomicrons and extremely large VLDL || ebi-cfb233-GCST90302162	rs4789227	17	T	C	73794354	0.0229145	0.00417716	4.12e-08	136016	TRUE	reported	MedicineITLab	TRUE	TRUE	32.0184
Total cholesterol levels in chylomicrons and extremely large VLDL || ebi-cfb233-GCST90302162	rs4665710	2	A	C	21221035	-0.06071	0.00461705	1.72e-39	136016	TRUE	reported	MedicineITLab	TRUE	TRUE	197.995
Total cholesterol levels in chylomicrons and extremely large VLDL || ebi-cfb233-GCST90302162	rs442177	4	T	G	88030261	0.0321327	0.00395575	4.55e-16	136016	TRUE	reported	MedicineITLab	TRUE	TRUE	69.0626
Total cholesterol levels in chylomicrons and extremely large VLDL || ebi-cfb233-GCST90302162	rs41279633	7	T	G	44580876	0.0338827	0.00539861	3.47e-10	136016	TRUE	reported	MedicineITLab	TRUE	TRUE	44.1827
Total cholesterol levels in chylomicrons and extremely large VLDL || ebi-cfb233-GCST90302162	rs2954021	8	A	G	126482077	0.0791125	0.004094	3.37e-83	136016	TRUE	reported	MedicineITLab	TRUE	TRUE	426.774
Total cholesterol levels in chylomicrons and extremely large VLDL || ebi-cfb233-GCST90302162	rs1203110	4	C	G	3454736	-0.0391811	0.0070706	3e-08	136016	TRUE	reported	MedicineITLab	TRUE	TRUE	37.0256
Total cholesterol levels in chylomicrons and extremely large VLDL || ebi-cfb233-GCST90302162	rs59347135	8	C	G	19750044	-0.0640436	0.00956935	2.19e-11	136016	TRUE	reported	MedicineITLab	TRUE	TRUE	58.3137
Total cholesterol levels in chylomicrons and extremely large VLDL || ebi-cfb233-GCST90302162	rs1260326	2	T	C	27730940	0.0888537	0.00417188	1.18e-100	136016	TRUE	reported	MedicineITLab	TRUE	TRUE	508.856
Total cholesterol levels in chylomicrons and extremely large VLDL || ebi-cfb233-GCST90302162	rs1007205	1	T	C	62936912	-0.0722954	0.00418735	8.6e-67	136016	TRUE	reported	MedicineITLab	TRUE	TRUE	320.073
Total cholesterol levels in chylomicrons and extremely large VLDL || ebi-cfb233-GCST90302162	rs10184004	2	T	C	165508389	-0.0336815	0.00419304	9.53e-16	136016	TRUE	reported	MedicineITLab	TRUE	TRUE	72.9792
Total cholesterol levels in chylomicrons and extremely large VLDL || ebi-cfb233-GCST90302162	rs10455872	6	A	G	161010118	0.183915	0.00851379	1.72e-103	136016	TRUE	reported	MedicineITLab	TRUE	TRUE	604.047
Total cholesterol levels in chylomicrons and extremely large VLDL || ebi-cfb233-GCST90302162	rs10872311	6	A	C	127438642	0.0251846	0.00450823	2.32e-08	136016	TRUE	reported	MedicineITLab	TRUE	TRUE	33.8483
Total cholesterol levels in chylomicrons and extremely large VLDL || ebi-cfb233-GCST90302162	rs11039131	11	T	C	47232038	0.0245049	0.00424574	7.85e-09	136016	TRUE	reported	MedicineITLab	TRUE	TRUE	35.3702
Total cholesterol levels in chylomicrons and extremely large VLDL || ebi-cfb233-GCST90302162	rs13240065	7	A	G	73015369	-0.0779701	0.00613071	4.7e-37	136016	TRUE	reported	MedicineITLab	TRUE	TRUE	182.113
Monounsaturated fatty acids (16:1, 18:1) levels || ebi-cfb233-GCST90302055	rs9687846	5	A	G	55861894	0.0341981	0.00521215	5.34e-11	136016	TRUE	reported	MedicineITLab	TRUE	TRUE	47.2379
Monounsaturated fatty acids (16:1, 18:1) levels || ebi-cfb233-GCST90302055	rs13225450	7	T	C	72976123	-0.0908861	0.00622677	2.98e-48	136016	TRUE	reported	MedicineITLab	TRUE	TRUE	240.778
Monounsaturated fatty acids (16:1, 18:1) levels || ebi-cfb233-GCST90302055	rs139315015	8	A	G	19893297	0.125577	0.00676063	5.15e-77	136016	TRUE	reported	MedicineITLab	TRUE	TRUE	403.646
Monounsaturated fatty acids (16:1, 18:1) levels || ebi-cfb233-GCST90302055	rs139974673	15	T	C	44027885	-0.165281	0.0144419	2.5e-30	136016	TRUE	reported	MedicineITLab	TRUE	TRUE	190.568
Monounsaturated fatty acids (16:1, 18:1) levels || ebi-cfb233-GCST90302055	rs141469619	11	A	G	116714293	-0.214228	0.0243136	1.24e-18	136016	TRUE	reported	MedicineITLab	TRUE	TRUE	134.73
Monounsaturated fatty acids (16:1, 18:1) levels || ebi-cfb233-GCST90302055	rs1800588	15	T	C	58723675	0.117927	0.00470912	2.12e-138	136016	TRUE	reported	MedicineITLab	TRUE	TRUE	679.244
Monounsaturated fatty acids (16:1, 18:1) levels || ebi-cfb233-GCST90302055	rs17414716	1	A	G	55759138	0.119911	0.0196396	1.02e-09	136016	TRUE	reported	MedicineITLab	TRUE	TRUE	95.7797
Monounsaturated fatty acids (16:1, 18:1) levels || ebi-cfb233-GCST90302055	rs13112099	4	T	G	69537733	-0.0278751	0.0043144	1.04e-10	136016	TRUE	reported	MedicineITLab	TRUE	TRUE	52.8602
Monounsaturated fatty acids (16:1, 18:1) levels || ebi-cfb233-GCST90302055	rs185567543	4	A	T	74990001	-0.141131	0.0250938	1.86e-08	136016	TRUE	reported	MedicineITLab	TRUE	TRUE	69.557
Monounsaturated fatty acids (16:1, 18:1) levels || ebi-cfb233-GCST90302055	rs187429064	19	A	G	19380513	0.206275	0.0150442	8.69e-43	136016	TRUE	reported	MedicineITLab	TRUE	TRUE	466.25
Monounsaturated fatty acids (16:1, 18:1) levels || ebi-cfb233-GCST90302055	rs1532085	15	A	G	58683366	0.0835498	0.00412783	4.3e-91	136016	TRUE	reported	MedicineITLab	TRUE	TRUE	461.006
Monounsaturated fatty acids (16:1, 18:1) levels || ebi-cfb233-GCST90302055	rs12970	11	A	G	117074109	-0.0588264	0.0082187	8.21e-13	136016	TRUE	reported	MedicineITLab	TRUE	TRUE	59.7675
Monounsaturated fatty acids (16:1, 18:1) levels || ebi-cfb233-GCST90302055	rs11895352	2	T	C	20367135	-0.0297261	0.00408085	3.23e-13	136016	TRUE	reported	MedicineITLab	TRUE	TRUE	60.085
Monounsaturated fatty acids (16:1, 18:1) levels || ebi-cfb233-GCST90302055	rs1260326	2	T	C	27730940	0.111758	0.00419321	1.69e-156	136016	TRUE	reported	MedicineITLab	TRUE	TRUE	806.761
Monounsaturated fatty acids (16:1, 18:1) levels || ebi-cfb233-GCST90302055	rs12369145	12	A	G	125240154	0.0368209	0.00644614	1.12e-08	136016	TRUE	reported	MedicineITLab	TRUE	TRUE	40.212
Monounsaturated fatty acids (16:1, 18:1) levels || ebi-cfb233-GCST90302055	rs117733303	6	A	G	160922870	0.0927418	0.0159404	5.95e-09	136016	TRUE	reported	MedicineITLab	TRUE	TRUE	66.1369
Monounsaturated fatty acids (16:1, 18:1) levels || ebi-cfb233-GCST90302055	rs117664574	19	C	G	45427779	0.0838912	0.0145747	8.62e-09	136016	TRUE	reported	MedicineITLab	TRUE	TRUE	48.6806
Monounsaturated fatty acids (16:1, 18:1) levels || ebi-cfb233-GCST90302055	rs11749783	5	T	C	74626082	-0.0323558	0.00406484	1.72e-15	136016	TRUE	reported	MedicineITLab	TRUE	TRUE	69.1348
Monounsaturated fatty acids (16:1, 18:1) levels || ebi-cfb233-GCST90302055	rs11693150	2	A	C	203496575	-0.024506	0.00397874	7.31e-10	136016	TRUE	reported	MedicineITLab	TRUE	TRUE	40.8359
Monounsaturated fatty acids (16:1, 18:1) levels || ebi-cfb233-GCST90302055	rs116843064	19	A	G	8429323	-0.163445	0.0154583	3.96e-26	136016	TRUE	reported	MedicineITLab	TRUE	TRUE	151.659
Monounsaturated fatty acids (16:1, 18:1) levels || ebi-cfb233-GCST90302055	rs10455872	6	A	G	161010118	0.101979	0.00856678	1.13e-32	136016	TRUE	reported	MedicineITLab	TRUE	TRUE	184.662
Monounsaturated fatty acids (16:1, 18:1) levels || ebi-cfb233-GCST90302055	rs10260606	7	C	G	44584551	0.0265625	0.00481611	3.48e-08	136016	TRUE	reported	MedicineITLab	TRUE	TRUE	34.9076
Monounsaturated fatty acids (16:1, 18:1) levels || ebi-cfb233-GCST90302055	rs10195252	2	T	C	165513091	0.0248444	0.00421957	3.91e-09	136016	TRUE	reported	MedicineITLab	TRUE	TRUE	39.6544
Monounsaturated fatty acids (16:1, 18:1) levels || ebi-cfb233-GCST90302055	rs1007205	1	T	C	62936912	-0.0716121	0.00421121	7.53e-65	136016	TRUE	reported	MedicineITLab	TRUE	TRUE	313.948
Monounsaturated fatty acids (16:1, 18:1) levels || ebi-cfb233-GCST90302055	rs12625329	20	A	G	62709274	-0.0243501	0.00413801	3.99e-09	136016	TRUE	reported	MedicineITLab	TRUE	TRUE	40.0113
Monounsaturated fatty acids (16:1, 18:1) levels || ebi-cfb233-GCST90302055	rs1979215	17	T	C	73761966	0.0238135	0.00433969	4.08e-08	136016	TRUE	reported	MedicineITLab	TRUE	TRUE	33.2656
Monounsaturated fatty acids (16:1, 18:1) levels || ebi-cfb233-GCST90302055	rs2179011	8	T	C	11664895	0.0292511	0.0047209	5.79e-10	136016	TRUE	reported	MedicineITLab	TRUE	TRUE	44.5158
Monounsaturated fatty acids (16:1, 18:1) levels || ebi-cfb233-GCST90302055	rs2287997	16	A	G	72140553	0.0307251	0.00497449	6.55e-10	136016	TRUE	reported	MedicineITLab	TRUE	TRUE	42.6913
Monounsaturated fatty acids (16:1, 18:1) levels || ebi-cfb233-GCST90302055	rs964184	11	C	G	116648917	-0.197349	0.00572851	1e-200	136016	TRUE	reported	MedicineITLab	TRUE	TRUE	1366.62
Monounsaturated fatty acids (16:1, 18:1) levels || ebi-cfb233-GCST90302055	rs78058190	2	A	G	219699999	0.0623249	0.00993532	3.54e-10	136016	TRUE	reported	MedicineITLab	TRUE	TRUE	66.6344
Monounsaturated fatty acids (16:1, 18:1) levels || ebi-cfb233-GCST90302055	rs77960347	18	A	G	47109955	-0.120316	0.0198391	1.32e-09	136016	TRUE	reported	MedicineITLab	TRUE	TRUE	47.0879
Monounsaturated fatty acids (16:1, 18:1) levels || ebi-cfb233-GCST90302055	rs77697917	17	T	C	41840849	0.0846275	0.0125368	1.48e-11	136016	TRUE	reported	MedicineITLab	TRUE	TRUE	57.4495
Monounsaturated fatty acids (16:1, 18:1) levels || ebi-cfb233-GCST90302055	rs76866386	2	T	C	44075483	0.0498062	0.00809728	7.7e-10	136016	TRUE	reported	MedicineITLab	TRUE	TRUE	45.1608
Monounsaturated fatty acids (16:1, 18:1) levels || ebi-cfb233-GCST90302055	rs76698942	16	A	C	58897448	-0.0701939	0.0128024	4.19e-08	136016	TRUE	reported	MedicineITLab	TRUE	TRUE	56.4032
Monounsaturated fatty acids (16:1, 18:1) levels || ebi-cfb233-GCST90302055	rs7609911	3	A	C	57713360	-0.0245737	0.00397476	6.31e-10	136016	TRUE	reported	MedicineITLab	TRUE	TRUE	40.553
Monounsaturated fatty acids (16:1, 18:1) levels || ebi-cfb233-GCST90302055	rs75679663	17	A	C	4667972	-0.131762	0.0169516	7.67e-15	136016	TRUE	reported	MedicineITLab	TRUE	TRUE	119.255
Monounsaturated fatty acids (16:1, 18:1) levels || ebi-cfb233-GCST90302055	rs73079476	12	A	C	21343833	-0.0334674	0.00550868	1.24e-09	136016	TRUE	reported	MedicineITLab	TRUE	TRUE	42.4598
Monounsaturated fatty acids (16:1, 18:1) levels || ebi-cfb233-GCST90302055	rs72555385	7	A	G	73123473	-0.0586437	0.0105451	2.68e-08	136016	TRUE	reported	MedicineITLab	TRUE	TRUE	39.3634
Monounsaturated fatty acids (16:1, 18:1) levels || ebi-cfb233-GCST90302055	rs7241918	18	T	G	47160953	0.0295452	0.00532422	2.87e-08	136016	TRUE	reported	MedicineITLab	TRUE	TRUE	32.7556
Monounsaturated fatty acids (16:1, 18:1) levels || ebi-cfb233-GCST90302055	rs7140110	13	T	C	114544024	-0.0316869	0.0045328	2.74e-12	136016	TRUE	reported	MedicineITLab	TRUE	TRUE	57.0514
Monounsaturated fatty acids (16:1, 18:1) levels || ebi-cfb233-GCST90302055	rs6968865	7	A	T	17287269	-0.0249701	0.00429742	6.23e-09	136016	TRUE	reported	MedicineITLab	TRUE	TRUE	40.1086
Monounsaturated fatty acids (16:1, 18:1) levels || ebi-cfb233-GCST90302055	rs6874202	5	T	C	156391628	-0.0405574	0.0042103	5.81e-22	136016	TRUE	reported	MedicineITLab	TRUE	TRUE	102.469
Monounsaturated fatty acids (16:1, 18:1) levels || ebi-cfb233-GCST90302055	rs9958734	18	T	C	47118398	-0.051157	0.00792633	1.09e-10	136016	TRUE	reported	MedicineITLab	TRUE	TRUE	72.0535
Monounsaturated fatty acids (16:1, 18:1) levels || ebi-cfb233-GCST90302055	rs687339	3	T	C	135932359	0.0301341	0.00492061	9.12e-10	136016	TRUE	reported	MedicineITLab	TRUE	TRUE	40.7339
Monounsaturated fatty acids (16:1, 18:1) levels || ebi-cfb233-GCST90302055	rs59950280	4	A	G	3452345	0.0349001	0.00443507	3.57e-15	136016	TRUE	reported	MedicineITLab	TRUE	TRUE	71.6295
Monounsaturated fatty acids (16:1, 18:1) levels || ebi-cfb233-GCST90302055	rs58542926	19	T	C	19379549	-0.13294	0.00791151	2.31e-63	136016	TRUE	reported	MedicineITLab	TRUE	TRUE	319.499
Monounsaturated fatty acids (16:1, 18:1) levels || ebi-cfb233-GCST90302055	rs56130071	7	C	G	21598753	0.0303841	0.00493247	7.27e-10	136016	TRUE	reported	MedicineITLab	TRUE	TRUE	41.3687
Monounsaturated fatty acids (16:1, 18:1) levels || ebi-cfb233-GCST90302055	rs4876611	8	A	G	116671848	-0.0298414	0.00453925	4.9e-11	136016	TRUE	reported	MedicineITLab	TRUE	TRUE	49.5577
Monounsaturated fatty acids (16:1, 18:1) levels || ebi-cfb233-GCST90302055	rs4715317	6	T	G	52629010	0.0271858	0.0042821	2.17e-10	136016	TRUE	reported	MedicineITLab	TRUE	TRUE	45.9975
Monounsaturated fatty acids (16:1, 18:1) levels || ebi-cfb233-GCST90302055	rs458361	22	C	G	21798351	0.0268178	0.00431052	4.93e-10	136016	TRUE	reported	MedicineITLab	TRUE	TRUE	43.0212
Monounsaturated fatty acids (16:1, 18:1) levels || ebi-cfb233-GCST90302055	rs442177	4	T	G	88030261	0.0314778	0.00397706	2.48e-15	136016	TRUE	reported	MedicineITLab	TRUE	TRUE	66.2747
Monounsaturated fatty acids (16:1, 18:1) levels || ebi-cfb233-GCST90302055	rs4296389	2	T	C	21142994	-0.0634985	0.00455354	3.38e-44	136016	TRUE	reported	MedicineITLab	TRUE	TRUE	235.974
Monounsaturated fatty acids (16:1, 18:1) levels || ebi-cfb233-GCST90302055	rs429358	19	T	C	45411941	-0.100425	0.00554392	2.45e-73	136016	TRUE	reported	MedicineITLab	TRUE	TRUE	364.073
Monounsaturated fatty acids (16:1, 18:1) levels || ebi-cfb233-GCST90302055	rs426684	15	T	G	58662280	0.0235249	0.0039955	3.91e-09	136016	TRUE	reported	MedicineITLab	TRUE	TRUE	37.6349
Monounsaturated fatty acids (16:1, 18:1) levels || ebi-cfb233-GCST90302055	rs36047579	19	A	G	56078295	0.0369834	0.00670188	3.42e-08	136016	TRUE	reported	MedicineITLab	TRUE	TRUE	36.4356
Monounsaturated fatty acids (16:1, 18:1) levels || ebi-cfb233-GCST90302055	rs2954021	8	A	G	126482077	0.0849323	0.0041165	1.41e-94	136016	TRUE	reported	MedicineITLab	TRUE	TRUE	492.114
Monounsaturated fatty acids (16:1, 18:1) levels || ebi-cfb233-GCST90302055	rs2740488	9	A	C	107661742	0.0467428	0.00473814	5.89e-23	136016	TRUE	reported	MedicineITLab	TRUE	TRUE	112.007
Monounsaturated fatty acids (16:1, 18:1) levels || ebi-cfb233-GCST90302055	rs2331415	4	A	C	69349677	0.0402432	0.00501613	1.03e-15	136016	TRUE	reported	MedicineITLab	TRUE	TRUE	80.0365
Monounsaturated fatty acids (16:1, 18:1) levels || ebi-cfb233-GCST90302055	rs660240	1	T	C	109817838	-0.0462241	0.0048052	6.61e-22	136016	TRUE	reported	MedicineITLab	TRUE	TRUE	99.257
Monounsaturated fatty acids (16:1, 18:1) levels || ebi-cfb233-GCST90302055	rs1883711	20	C	G	39179822	0.0959184	0.0114877	6.85e-17	136016	TRUE	reported	MedicineITLab	TRUE	TRUE	105.357
Total lipid levels in chylomicrons and extremely large VLDL || ebi-cfb233-GCST90302168	rs116843064	19	A	G	8429323	-0.168022	0.0155844	4.22e-27	136016	TRUE	reported	MedicineITLab	TRUE	TRUE	159.545
Total lipid levels in chylomicrons and extremely large VLDL || ebi-cfb233-GCST90302168	rs10096633	8	T	C	19830921	-0.13655	0.00634959	1.39e-102	136016	TRUE	reported	MedicineITLab	TRUE	TRUE	533.464
Total lipid levels in chylomicrons and extremely large VLDL || ebi-cfb233-GCST90302168	rs4846923	1	T	G	230307222	0.0314533	0.00440184	8.97e-13	136016	TRUE	reported	MedicineITLab	TRUE	TRUE	58.3906
Total lipid levels in chylomicrons and extremely large VLDL || ebi-cfb233-GCST90302168	rs4665710	2	A	C	21221035	-0.0519246	0.0046183	2.5e-29	136016	TRUE	reported	MedicineITLab	TRUE	TRUE	144.747
Total lipid levels in chylomicrons and extremely large VLDL || ebi-cfb233-GCST90302168	rs4489873	13	A	T	95242527	0.0235215	0.00412386	1.17e-08	136016	TRUE	reported	MedicineITLab	TRUE	TRUE	35.5215
Total lipid levels in chylomicrons and extremely large VLDL || ebi-cfb233-GCST90302168	rs442177	4	T	G	88030261	0.030021	0.00395685	3.27e-14	136016	TRUE	reported	MedicineITLab	TRUE	TRUE	60.2799
Total lipid levels in chylomicrons and extremely large VLDL || ebi-cfb233-GCST90302168	rs35303934	6	A	G	31234222	0.0349462	0.00557796	3.73e-10	136016	TRUE	reported	MedicineITLab	TRUE	TRUE	45.406
Total lipid levels in chylomicrons and extremely large VLDL || ebi-cfb233-GCST90302168	rs2954021	8	A	G	126482077	0.0770327	0.0040951	6.15e-79	136016	TRUE	reported	MedicineITLab	TRUE	TRUE	404.564
Total lipid levels in chylomicrons and extremely large VLDL || ebi-cfb233-GCST90302168	rs2575876	9	A	G	107665739	-0.0283444	0.00478481	3.15e-09	136016	TRUE	reported	MedicineITLab	TRUE	TRUE	40.1467
Total lipid levels in chylomicrons and extremely large VLDL || ebi-cfb233-GCST90302168	rs2138161	2	T	C	227095159	-0.0276481	0.00418074	3.76e-11	136016	TRUE	reported	MedicineITLab	TRUE	TRUE	47.3547
Total lipid levels in chylomicrons and extremely large VLDL || ebi-cfb233-GCST90302168	rs584007	19	A	G	45416478	-0.0808269	0.00418704	4.97e-83	136016	TRUE	reported	MedicineITLab	TRUE	TRUE	413.536
Total lipid levels in chylomicrons and extremely large VLDL || ebi-cfb233-GCST90302168	rs2070971	7	T	G	44197583	0.0318312	0.00554752	9.59e-09	136016	TRUE	reported	MedicineITLab	TRUE	TRUE	36.6213
Total lipid levels in chylomicrons and extremely large VLDL || ebi-cfb233-GCST90302168	rs187429064	19	A	G	19380513	0.181581	0.0149897	8.94e-34	136016	TRUE	reported	MedicineITLab	TRUE	TRUE	361.017
Total lipid levels in chylomicrons and extremely large VLDL || ebi-cfb233-GCST90302168	rs183130	16	T	C	56991363	-0.0514637	0.00437894	6.85e-32	136016	TRUE	reported	MedicineITLab	TRUE	TRUE	155.503
Total lipid levels in chylomicrons and extremely large VLDL || ebi-cfb233-GCST90302168	rs144018203	11	C	G	116916060	0.244988	0.0241488	3.49e-24	136016	TRUE	reported	MedicineITLab	TRUE	TRUE	179.453
Total lipid levels in chylomicrons and extremely large VLDL || ebi-cfb233-GCST90302168	rs139974673	15	T	C	44027885	-0.133264	0.0145258	4.54e-20	136016	TRUE	reported	MedicineITLab	TRUE	TRUE	124.286
Total lipid levels in chylomicrons and extremely large VLDL || ebi-cfb233-GCST90302168	rs13240065	7	A	G	73015369	-0.083148	0.0061317	6.88e-42	136016	TRUE	reported	MedicineITLab	TRUE	TRUE	207.143
Total lipid levels in chylomicrons and extremely large VLDL || ebi-cfb233-GCST90302168	rs1260326	2	T	C	27730940	0.0951491	0.00417297	4.45e-115	136016	TRUE	reported	MedicineITLab	TRUE	TRUE	583.837
Total lipid levels in chylomicrons and extremely large VLDL || ebi-cfb233-GCST90302168	rs12458441	18	A	C	47122158	-0.0451312	0.00809043	2.43e-08	136016	TRUE	reported	MedicineITLab	TRUE	TRUE	42.2766
Total lipid levels in chylomicrons and extremely large VLDL || ebi-cfb233-GCST90302168	rs1203110	4	C	G	3454736	-0.0402738	0.00707188	1.23e-08	136016	TRUE	reported	MedicineITLab	TRUE	TRUE	39.12
Total lipid levels in chylomicrons and extremely large VLDL || ebi-cfb233-GCST90302168	rs1883711	20	C	G	39179822	0.0640184	0.0115656	3.11e-08	136016	TRUE	reported	MedicineITLab	TRUE	TRUE	47.1154
Total lipid levels in chylomicrons and extremely large VLDL || ebi-cfb233-GCST90302168	rs117733303	6	A	G	160922870	0.192598	0.0158641	6.44e-34	136016	TRUE	reported	MedicineITLab	TRUE	TRUE	285.692
Total lipid levels in chylomicrons and extremely large VLDL || ebi-cfb233-GCST90302168	rs58542926	19	T	C	19379549	-0.126632	0.00786132	2.24e-58	136016	TRUE	reported	MedicineITLab	TRUE	TRUE	290.585
Total lipid levels in chylomicrons and extremely large VLDL || ebi-cfb233-GCST90302168	rs632057	6	T	G	139834012	0.0231507	0.00417365	2.91e-08	136016	TRUE	reported	MedicineITLab	TRUE	TRUE	34.841
Total lipid levels in chylomicrons and extremely large VLDL || ebi-cfb233-GCST90302168	rs998584	6	A	C	43757896	0.0287078	0.00404715	1.31e-12	136016	TRUE	reported	MedicineITLab	TRUE	TRUE	56.0561
Total lipid levels in chylomicrons and extremely large VLDL || ebi-cfb233-GCST90302168	rs9687846	5	A	G	55861894	0.0454673	0.00523344	3.69e-18	136016	TRUE	reported	MedicineITLab	TRUE	TRUE	83.4144
Total lipid levels in chylomicrons and extremely large VLDL || ebi-cfb233-GCST90302168	rs964184	11	C	G	116648917	-0.193795	0.00569657	1e-200	136016	TRUE	reported	MedicineITLab	TRUE	TRUE	1318.83
Total lipid levels in chylomicrons and extremely large VLDL || ebi-cfb233-GCST90302168	rs78058190	2	A	G	219699999	0.0720686	0.00990567	3.45e-13	136016	TRUE	reported	MedicineITLab	TRUE	TRUE	88.9903
Total lipid levels in chylomicrons and extremely large VLDL || ebi-cfb233-GCST90302168	rs1007205	1	T	C	62936912	-0.0672177	0.0041885	5.89e-58	136016	TRUE	reported	MedicineITLab	TRUE	TRUE	276.603
Total lipid levels in chylomicrons and extremely large VLDL || ebi-cfb233-GCST90302168	rs76495289	5	A	T	132418974	0.0257718	0.00455374	1.52e-08	136016	TRUE	reported	MedicineITLab	TRUE	TRUE	35.2345
Total lipid levels in chylomicrons and extremely large VLDL || ebi-cfb233-GCST90302168	rs73596816	6	A	G	161017363	-0.0911255	0.012097	4.96e-14	136016	TRUE	reported	MedicineITLab	TRUE	TRUE	78.0176
Total lipid levels in chylomicrons and extremely large VLDL || ebi-cfb233-GCST90302168	rs73455626	18	A	C	57942192	-0.0241985	0.00440793	4.03e-08	136016	TRUE	reported	MedicineITLab	TRUE	TRUE	33.3889
Total lipid levels in chylomicrons and extremely large VLDL || ebi-cfb233-GCST90302168	rs59347135	8	C	G	19750044	-0.0633227	0.00957228	3.71e-11	136016	TRUE	reported	MedicineITLab	TRUE	TRUE	57.0076
Total lipid levels in chylomicrons and extremely large VLDL || ebi-cfb233-GCST90302168	rs73025562	6	A	G	160562481	0.0326238	0.00455278	7.74e-13	136016	TRUE	reported	MedicineITLab	TRUE	TRUE	56.6729
Total lipid levels in chylomicrons and extremely large VLDL || ebi-cfb233-GCST90302168	rs7140110	13	T	C	114544024	-0.0297687	0.00450868	4.04e-11	136016	TRUE	reported	MedicineITLab	TRUE	TRUE	50.3607
Total lipid levels in chylomicrons and extremely large VLDL || ebi-cfb233-GCST90302168	rs71352248	19	A	C	45502503	0.0545968	0.0100081	4.89e-08	136016	TRUE	reported	MedicineITLab	TRUE	TRUE	36.9166
Total lipid levels in chylomicrons and extremely large VLDL || ebi-cfb233-GCST90302168	rs7112577	11	C	G	117044603	0.0607422	0.0104234	5.63e-09	136016	TRUE	reported	MedicineITLab	TRUE	TRUE	46.3333
Total lipid levels in chylomicrons and extremely large VLDL || ebi-cfb233-GCST90302168	rs6972634	7	A	G	130464125	-0.0222532	0.00407816	4.85e-08	136016	TRUE	reported	MedicineITLab	TRUE	TRUE	33.2006
Total lipid levels in chylomicrons and extremely large VLDL || ebi-cfb233-GCST90302168	rs6874202	5	T	C	156391628	-0.0374617	0.00410837	7.63e-20	136016	TRUE	reported	MedicineITLab	TRUE	TRUE	87.4917
Total lipid levels in chylomicrons and extremely large VLDL || ebi-cfb233-GCST90302168	rs687339	3	T	C	135932359	0.0290052	0.00489221	3.05e-09	136016	TRUE	reported	MedicineITLab	TRUE	TRUE	37.7651
Total lipid levels in chylomicrons and extremely large VLDL || ebi-cfb233-GCST90302168	rs6689	6	A	G	32627700	-0.0445084	0.00519512	1.06e-17	136016	TRUE	reported	MedicineITLab	TRUE	TRUE	91.9293
Total lipid levels in chylomicrons and extremely large VLDL || ebi-cfb233-GCST90302168	rs6445879	3	T	C	57418286	0.0274913	0.00428306	1.38e-10	136016	TRUE	reported	MedicineITLab	TRUE	TRUE	43.7856
Total lipid levels in chylomicrons and extremely large VLDL || ebi-cfb233-GCST90302168	rs72836561	17	T	C	41926126	0.0935268	0.0118298	2.66e-15	136016	TRUE	reported	MedicineITLab	TRUE	TRUE	75.5295
Total lipid levels in chylomicrons and extremely large VLDL || ebi-cfb233-GCST90302168	rs11749783	5	T	C	74626082	-0.029058	0.00400714	4.12e-13	136016	TRUE	reported	MedicineITLab	TRUE	TRUE	55.731
Total lipid levels in chylomicrons and extremely large VLDL || ebi-cfb233-GCST90302168	rs76866386	2	T	C	44075483	0.0547725	0.00806294	1.1e-11	136016	TRUE	reported	MedicineITLab	TRUE	TRUE	54.5498
Total lipid levels in chylomicrons and extremely large VLDL || ebi-cfb233-GCST90302168	rs10184004	2	T	C	165508389	-0.0361671	0.00419387	6.48e-18	136016	TRUE	reported	MedicineITLab	TRUE	TRUE	84.1551
Total lipid levels in chylomicrons and extremely large VLDL || ebi-cfb233-GCST90302168	rs10455872	6	A	G	161010118	0.200492	0.00851485	1.37e-122	136016	TRUE	reported	MedicineITLab	TRUE	TRUE	717.497
Total lipid levels in chylomicrons and extremely large VLDL || ebi-cfb233-GCST90302168	rs10872311	6	A	C	127438642	0.0253721	0.00450946	1.84e-08	136016	TRUE	reported	MedicineITLab	TRUE	TRUE	34.3459
Total lipid levels in chylomicrons and extremely large VLDL || ebi-cfb233-GCST90302168	rs11000430	10	A	G	74630138	0.0502141	0.00815674	7.45e-10	136016	TRUE	reported	MedicineITLab	TRUE	TRUE	59.052
Triglycerides in large HDL || ebi-cfb233-GCST90302005	rs1601933	15	T	C	58671559	-0.18439	0.00419091	1e-200	136016	TRUE	reported	MedicineITLab	TRUE	TRUE	2327.3
Triglycerides in large HDL || ebi-cfb233-GCST90302005	rs3751985	17	T	G	16837976	-0.0360335	0.00619989	6.18e-09	136016	TRUE	reported	MedicineITLab	TRUE	TRUE	39.6449
Triglycerides in large HDL || ebi-cfb233-GCST90302005	rs4350678	19	A	G	8447366	-0.0237174	0.00399043	2.79e-09	136016	TRUE	reported	MedicineITLab	TRUE	TRUE	38.2388
Triglycerides in large HDL || ebi-cfb233-GCST90302005	rs4656292	1	A	G	161194641	0.0305241	0.00419836	3.58e-13	136016	TRUE	reported	MedicineITLab	TRUE	TRUE	59.4924
Triglycerides in large HDL || ebi-cfb233-GCST90302005	rs4775033	15	A	T	58644087	0.0881207	0.00630965	2.51e-44	136016	TRUE	reported	MedicineITLab	TRUE	TRUE	223.916
Triglycerides in large HDL || ebi-cfb233-GCST90302005	rs525028	11	A	G	116705516	-0.0406704	0.00425739	1.26e-21	136016	TRUE	reported	MedicineITLab	TRUE	TRUE	102.537
Triglycerides in large HDL || ebi-cfb233-GCST90302005	rs6073958	20	T	C	44551855	0.126279	0.00499536	5.41e-141	136016	TRUE	reported	MedicineITLab	TRUE	TRUE	696.038
Triglycerides in large HDL || ebi-cfb233-GCST90302005	rs60987469	8	T	C	144303753	0.0298064	0.0050692	4.11e-09	136016	TRUE	reported	MedicineITLab	TRUE	TRUE	38.6645
Triglycerides in large HDL || ebi-cfb233-GCST90302005	rs737338	19	T	C	11347657	-0.0898358	0.00868458	4.44e-25	136016	TRUE	reported	MedicineITLab	TRUE	TRUE	181.123
Triglycerides in large HDL || ebi-cfb233-GCST90302005	rs7180487	15	T	G	58939190	0.160481	0.0179796	4.43e-19	136016	TRUE	reported	MedicineITLab	TRUE	TRUE	315.8
Triglycerides in large HDL || ebi-cfb233-GCST90302005	rs3742015	12	T	C	110017125	-0.0232263	0.00396707	4.78e-09	136016	TRUE	reported	MedicineITLab	TRUE	TRUE	35.9422
Triglycerides in large HDL || ebi-cfb233-GCST90302005	rs763665	16	T	C	72078043	-0.0328822	0.00565956	6.25e-09	136016	TRUE	reported	MedicineITLab	TRUE	TRUE	39.2615
Triglycerides in large HDL || ebi-cfb233-GCST90302005	rs77960347	18	A	G	47109955	-0.31345	0.0196919	4.77e-57	136016	TRUE	reported	MedicineITLab	TRUE	TRUE	322.855
Triglycerides in large HDL || ebi-cfb233-GCST90302005	rs80236739	15	A	G	58972699	0.0930551	0.0107014	3.45e-18	136016	TRUE	reported	MedicineITLab	TRUE	TRUE	98.2955
Triglycerides in large HDL || ebi-cfb233-GCST90302005	rs838886	12	T	G	125264287	0.0304379	0.00430887	1.62e-12	136016	TRUE	reported	MedicineITLab	TRUE	TRUE	57.3597
Triglycerides in large HDL || ebi-cfb233-GCST90302005	rs976002	4	A	G	69343287	-0.0372626	0.00496672	6.26e-14	136016	TRUE	reported	MedicineITLab	TRUE	TRUE	68.7127
Triglycerides in large HDL || ebi-cfb233-GCST90302005	rs705379	7	A	G	94953895	-0.0276705	0.00405261	8.62e-12	136016	TRUE	reported	MedicineITLab	TRUE	TRUE	51.2964
Triglycerides in large HDL || ebi-cfb233-GCST90302005	rs3198697	16	T	C	15129940	0.0253264	0.00406408	4.61e-10	136016	TRUE	reported	MedicineITLab	TRUE	TRUE	41.8048
Triglycerides in large HDL || ebi-cfb233-GCST90302005	rs7412	19	T	C	45412079	0.0915214	0.00783334	1.55e-31	136016	TRUE	reported	MedicineITLab	TRUE	TRUE	158.453
Triglycerides in large HDL || ebi-cfb233-GCST90302005	rs2737205	8	T	C	116610180	-0.0244332	0.00410691	2.69e-09	136016	TRUE	reported	MedicineITLab	TRUE	TRUE	38.8265
Triglycerides in large HDL || ebi-cfb233-GCST90302005	rs1318175	15	T	C	58586129	-0.147065	0.00544483	1.12e-160	136016	TRUE	reported	MedicineITLab	TRUE	TRUE	808.257
Triglycerides in large HDL || ebi-cfb233-GCST90302005	rs12493830	3	T	C	98406794	0.0285367	0.00407933	2.64e-12	136016	TRUE	reported	MedicineITLab	TRUE	TRUE	54.7057
Triglycerides in large HDL || ebi-cfb233-GCST90302005	rs118080523	15	A	G	58717094	-0.0969793	0.0140301	4.77e-12	136016	TRUE	reported	MedicineITLab	TRUE	TRUE	102.784
Triglycerides in large HDL || ebi-cfb233-GCST90302005	rs2740488	9	A	C	107661742	0.0584473	0.00466799	5.74e-36	136016	TRUE	reported	MedicineITLab	TRUE	TRUE	175.39
Triglycerides in large HDL || ebi-cfb233-GCST90302005	rs11789603	9	T	C	107647019	0.0487871	0.00652997	7.94e-14	136016	TRUE	reported	MedicineITLab	TRUE	TRUE	61.3341
Triglycerides in large HDL || ebi-cfb233-GCST90302005	rs1168124	1	T	C	63139730	0.0609371	0.00415278	9.49e-49	136016	TRUE	reported	MedicineITLab	TRUE	TRUE	226.497
Triglycerides in large HDL || ebi-cfb233-GCST90302005	rs11632618	15	A	G	58724706	0.249892	0.00839507	1.06e-194	136016	TRUE	reported	MedicineITLab	TRUE	TRUE	1049.29
Triglycerides in large HDL || ebi-cfb233-GCST90302005	rs10864728	1	A	G	230304914	-0.0337831	0.00401136	3.71e-17	136016	TRUE	reported	MedicineITLab	TRUE	TRUE	75.711
Triglycerides in large HDL || ebi-cfb233-GCST90302005	rs10773112	12	T	C	125338529	0.0355886	0.00446422	1.56e-15	136016	TRUE	reported	MedicineITLab	TRUE	TRUE	68.462
Triglycerides in large HDL || ebi-cfb233-GCST90302005	rs10466245	10	A	G	46031747	0.0277335	0.00455079	1.1e-09	136016	TRUE	reported	MedicineITLab	TRUE	TRUE	39.0105
Triglycerides in large HDL || ebi-cfb233-GCST90302005	rs17580	14	A	T	94847262	-0.0673787	0.0116379	7.06e-09	136016	TRUE	reported	MedicineITLab	TRUE	TRUE	51.5168
Triglycerides in large HDL || ebi-cfb233-GCST90302005	rs10252234	7	T	C	1114381	0.0324317	0.00463738	2.68e-12	136016	TRUE	reported	MedicineITLab	TRUE	TRUE	52.4167
Triglycerides in large HDL || ebi-cfb233-GCST90302005	rs2526352	17	A	G	57904823	-0.026652	0.00466197	1.09e-08	136016	TRUE	reported	MedicineITLab	TRUE	TRUE	35.4444
Triglycerides in large HDL || ebi-cfb233-GCST90302005	rs2494747	14	T	G	105258437	-0.0260337	0.00425272	9.26e-10	136016	TRUE	reported	MedicineITLab	TRUE	TRUE	44.6164
Triglycerides in large HDL || ebi-cfb233-GCST90302005	rs10438978	18	T	C	47158186	-0.075027	0.00514081	3.05e-48	136016	TRUE	reported	MedicineITLab	TRUE	TRUE	222.83
Triglycerides in large HDL || ebi-cfb233-GCST90302005	rs2165557	8	A	T	19835050	-0.0283132	0.0051433	3.69e-08	136016	TRUE	reported	MedicineITLab	TRUE	TRUE	32.2782
Triglycerides in large HDL || ebi-cfb233-GCST90302005	rs2090034	2	A	G	20372409	-0.0412422	0.00401066	8.4e-25	136016	TRUE	reported	MedicineITLab	TRUE	TRUE	115.769
Triglycerides in large HDL || ebi-cfb233-GCST90302005	rs2393791	12	T	C	121423956	-0.0334594	0.00407521	2.2e-16	136016	TRUE	reported	MedicineITLab	TRUE	TRUE	73.6983
Triglycerides in large HDL || ebi-cfb233-GCST90302005	rs183130	16	T	C	56991363	0.0736232	0.00421517	2.59e-68	136016	TRUE	reported	MedicineITLab	TRUE	TRUE	319.343
Triglycerides in large HDL || ebi-cfb233-GCST90302005	rs10233430	7	T	C	1051664	0.0382877	0.00404574	2.97e-21	136016	TRUE	reported	MedicineITLab	TRUE	TRUE	97.4247
Triglycerides in large HDL || ebi-cfb233-GCST90302005	rs2066714	9	T	C	107586753	-0.0553335	0.00580971	1.66e-21	136016	TRUE	reported	MedicineITLab	TRUE	TRUE	113.559
Cholesterol esters in large VLDL || ebi-cfb233-GCST90302021	rs141550222	6	C	G	160992001	-0.0635401	0.011149	1.2e-08	136016	TRUE	reported	MedicineITLab	TRUE	TRUE	46.8144
Cholesterol esters in large VLDL || ebi-cfb233-GCST90302021	rs59950280	4	A	G	3452345	0.0259812	0.00450226	7.89e-09	136016	TRUE	reported	MedicineITLab	TRUE	TRUE	39.6741
Cholesterol esters in large VLDL || ebi-cfb233-GCST90302021	rs59347135	8	C	G	19750044	-0.0753917	0.00958304	3.63e-15	136016	TRUE	reported	MedicineITLab	TRUE	TRUE	80.6858
Cholesterol esters in large VLDL || ebi-cfb233-GCST90302021	rs58542926	19	T	C	19379549	-0.135012	0.00786993	5.72e-66	136016	TRUE	reported	MedicineITLab	TRUE	TRUE	329.991
Cholesterol esters in large VLDL || ebi-cfb233-GCST90302021	rs584007	19	A	G	45416478	-0.0815096	0.00419093	2.97e-84	136016	TRUE	reported	MedicineITLab	TRUE	TRUE	420.573
Cholesterol esters in large VLDL || ebi-cfb233-GCST90302021	rs4805881	19	A	C	33896432	0.0242894	0.00424646	1.07e-08	136016	TRUE	reported	MedicineITLab	TRUE	TRUE	37.2078
Cholesterol esters in large VLDL || ebi-cfb233-GCST90302021	rs4665710	2	A	C	21221035	-0.081093	0.00462099	6.07e-69	136016	TRUE	reported	MedicineITLab	TRUE	TRUE	353.586
Cholesterol esters in large VLDL || ebi-cfb233-GCST90302021	rs4489873	13	A	T	95242527	0.0225323	0.004092	3.66e-08	136016	TRUE	reported	MedicineITLab	TRUE	TRUE	32.5827
Cholesterol esters in large VLDL || ebi-cfb233-GCST90302021	rs442177	4	T	G	88030261	0.0336986	0.00396053	1.76e-17	136016	TRUE	reported	MedicineITLab	TRUE	TRUE	75.9658
Cholesterol esters in large VLDL || ebi-cfb233-GCST90302021	rs41279633	7	T	G	44580876	0.0326221	0.00540409	1.57e-09	136016	TRUE	reported	MedicineITLab	TRUE	TRUE	40.9552
Cholesterol esters in large VLDL || ebi-cfb233-GCST90302021	rs3679	19	T	C	7978430	0.0245709	0.00442357	2.78e-08	136016	TRUE	reported	MedicineITLab	TRUE	TRUE	37.5962
Cholesterol esters in large VLDL || ebi-cfb233-GCST90302021	rs35857242	6	T	C	31253121	-0.0416917	0.00570495	2.71e-13	136016	TRUE	reported	MedicineITLab	TRUE	TRUE	61.533
Cholesterol esters in large VLDL || ebi-cfb233-GCST90302021	rs326214	11	A	G	47298360	0.0289886	0.00417467	3.81e-12	136016	TRUE	reported	MedicineITLab	TRUE	TRUE	53.5637
Cholesterol esters in large VLDL || ebi-cfb233-GCST90302021	rs28718232	6	A	G	32626750	-0.050272	0.00526902	1.41e-21	136016	TRUE	reported	MedicineITLab	TRUE	TRUE	127.288
Cholesterol esters in large VLDL || ebi-cfb233-GCST90302021	rs2846205	11	T	C	68758487	-0.0251553	0.0043049	5.11e-09	136016	TRUE	reported	MedicineITLab	TRUE	TRUE	35.985
Cholesterol esters in large VLDL || ebi-cfb233-GCST90302021	rs60220392	19	T	C	56092549	-0.0400898	0.0065272	8.15e-10	136016	TRUE	reported	MedicineITLab	TRUE	TRUE	42.2683
Cholesterol esters in large VLDL || ebi-cfb233-GCST90302021	rs139974673	15	T	C	44027885	-0.152064	0.0143854	4.07e-26	136016	TRUE	reported	MedicineITLab	TRUE	TRUE	161.273
Cholesterol esters in large VLDL || ebi-cfb233-GCST90302021	rs2605097	1	A	C	219642109	0.0244028	0.00425878	1e-08	136016	TRUE	reported	MedicineITLab	TRUE	TRUE	34.5227
Cholesterol esters in large VLDL || ebi-cfb233-GCST90302021	rs2460760	12	A	G	124545118	-0.0277525	0.00450871	7.49e-10	136016	TRUE	reported	MedicineITLab	TRUE	TRUE	40.1107
Cholesterol esters in large VLDL || ebi-cfb233-GCST90302021	rs2267375	22	T	G	38601231	0.0237575	0.00399231	2.67e-09	136016	TRUE	reported	MedicineITLab	TRUE	TRUE	37.5631
Cholesterol esters in large VLDL || ebi-cfb233-GCST90302021	rs2144300	1	T	C	230294916	-0.0364972	0.00412666	9.22e-19	136016	TRUE	reported	MedicineITLab	TRUE	TRUE	88.9511
Cholesterol esters in large VLDL || ebi-cfb233-GCST90302021	rs2106727	7	A	G	17287998	-0.0246926	0.00414	2.46e-09	136016	TRUE	reported	MedicineITLab	TRUE	TRUE	39.0842
Cholesterol esters in large VLDL || ebi-cfb233-GCST90302021	rs1883711	20	C	G	39179822	0.0687581	0.0115656	2.76e-09	136016	TRUE	reported	MedicineITLab	TRUE	TRUE	54.353
Cholesterol esters in large VLDL || ebi-cfb233-GCST90302021	rs187429064	19	A	G	19380513	0.189378	0.0149831	1.28e-36	136016	TRUE	reported	MedicineITLab	TRUE	TRUE	393.68
Cholesterol esters in large VLDL || ebi-cfb233-GCST90302021	rs183130	16	T	C	56991363	-0.0973294	0.00438099	2.39e-109	136016	TRUE	reported	MedicineITLab	TRUE	TRUE	557.837
Cholesterol esters in large VLDL || ebi-cfb233-GCST90302021	rs144018203	11	C	G	116916060	0.2922	0.0241674	1.18e-33	136016	TRUE	reported	MedicineITLab	TRUE	TRUE	255.425
Cholesterol esters in large VLDL || ebi-cfb233-GCST90302021	rs2954021	8	A	G	126482077	0.084668	0.00409857	8.28e-95	136016	TRUE	reported	MedicineITLab	TRUE	TRUE	489.04
Cholesterol esters in large VLDL || ebi-cfb233-GCST90302021	rs2081687	8	T	C	59388565	0.0248357	0.00431732	8.79e-09	136016	TRUE	reported	MedicineITLab	TRUE	TRUE	38.1477
Cholesterol esters in large VLDL || ebi-cfb233-GCST90302021	rs6445879	3	T	C	57418286	0.0282231	0.00428709	4.6e-11	136016	TRUE	reported	MedicineITLab	TRUE	TRUE	46.1483
Cholesterol esters in large VLDL || ebi-cfb233-GCST90302021	rs6874202	5	T	C	156391628	-0.0380621	0.00411239	2.13e-20	136016	TRUE	reported	MedicineITLab	TRUE	TRUE	90.3088
Cholesterol esters in large VLDL || ebi-cfb233-GCST90302021	rs687339	3	T	C	135932359	0.0335278	0.00489755	7.6e-12	136016	TRUE	reported	MedicineITLab	TRUE	TRUE	50.4648
Cholesterol esters in large VLDL || ebi-cfb233-GCST90302021	rs13240065	7	A	G	73015369	-0.0971897	0.00613836	1.84e-56	136016	TRUE	reported	MedicineITLab	TRUE	TRUE	283.171
Cholesterol esters in large VLDL || ebi-cfb233-GCST90302021	rs1007205	1	T	C	62936912	-0.0740165	0.0041925	9.4e-70	136016	TRUE	reported	MedicineITLab	TRUE	TRUE	335.484
Cholesterol esters in large VLDL || ebi-cfb233-GCST90302021	rs1024137	2	T	G	227095876	0.0328213	0.00413976	2.22e-15	136016	TRUE	reported	MedicineITLab	TRUE	TRUE	66.839
Cholesterol esters in large VLDL || ebi-cfb233-GCST90302021	rs10455872	6	A	G	161010118	0.163454	0.008525	6.16e-82	136016	TRUE	reported	MedicineITLab	TRUE	TRUE	476.048
Cholesterol esters in large VLDL || ebi-cfb233-GCST90302021	rs10872311	6	A	C	127438642	0.0297812	0.00451308	4.14e-11	136016	TRUE	reported	MedicineITLab	TRUE	TRUE	47.3249
Cholesterol esters in large VLDL || ebi-cfb233-GCST90302021	rs112928559	8	T	C	19979846	0.0734629	0.0122811	2.21e-09	136016	TRUE	reported	MedicineITLab	TRUE	TRUE	56.803
Cholesterol esters in large VLDL || ebi-cfb233-GCST90302021	rs115849089	8	A	G	19912370	-0.176662	0.00642508	1.98e-166	136016	TRUE	reported	MedicineITLab	TRUE	TRUE	886.736
Cholesterol esters in large VLDL || ebi-cfb233-GCST90302021	rs116843064	19	A	G	8429323	-0.246212	0.0155999	4.08e-56	136016	TRUE	reported	MedicineITLab	TRUE	TRUE	343.048
Cholesterol esters in large VLDL || ebi-cfb233-GCST90302021	rs117301556	6	T	C	161017052	0.0982573	0.0179127	4.13e-08	136016	TRUE	reported	MedicineITLab	TRUE	TRUE	92.6674
Cholesterol esters in large VLDL || ebi-cfb233-GCST90302021	rs117733303	6	A	G	160922870	0.169232	0.0158695	1.5e-26	136016	TRUE	reported	MedicineITLab	TRUE	TRUE	220.469
Cholesterol esters in large VLDL || ebi-cfb233-GCST90302021	rs12271743	11	T	C	117026154	0.0773619	0.0104732	1.51e-13	136016	TRUE	reported	MedicineITLab	TRUE	TRUE	76.0549
Cholesterol esters in large VLDL || ebi-cfb233-GCST90302021	rs1260326	2	T	C	27730940	0.0958338	0.00417559	1.44e-116	136016	TRUE	reported	MedicineITLab	TRUE	TRUE	592.307
Cholesterol esters in large VLDL || ebi-cfb233-GCST90302021	rs12916	5	T	C	74656539	-0.0283712	0.00401714	1.64e-12	136016	TRUE	reported	MedicineITLab	TRUE	TRUE	53.7434
Cholesterol esters in large VLDL || ebi-cfb233-GCST90302021	rs13389219	2	T	C	165528876	-0.0378841	0.00422652	3.15e-19	136016	TRUE	reported	MedicineITLab	TRUE	TRUE	91.168
Cholesterol esters in large VLDL || ebi-cfb233-GCST90302021	rs9956279	18	T	C	57942799	0.02447	0.00436754	2.11e-08	136016	TRUE	reported	MedicineITLab	TRUE	TRUE	34.1883
Cholesterol esters in large VLDL || ebi-cfb233-GCST90302021	rs998584	6	A	C	43757896	0.032046	0.00405072	2.55e-15	136016	TRUE	reported	MedicineITLab	TRUE	TRUE	69.8578
Cholesterol esters in large VLDL || ebi-cfb233-GCST90302021	rs71352248	19	A	C	45502503	0.0577353	0.010016	8.2e-09	136016	TRUE	reported	MedicineITLab	TRUE	TRUE	41.2842
Cholesterol esters in large VLDL || ebi-cfb233-GCST90302021	rs6974288	7	A	G	130424212	0.0264184	0.00412226	1.47e-10	136016	TRUE	reported	MedicineITLab	TRUE	TRUE	47.3472
Cholesterol esters in large VLDL || ebi-cfb233-GCST90302021	rs7337339	13	A	G	114544155	0.0313621	0.0046912	2.3e-11	136016	TRUE	reported	MedicineITLab	TRUE	TRUE	51.8816
Cholesterol esters in large VLDL || ebi-cfb233-GCST90302021	rs75598250	2	T	C	178382623	0.0323799	0.00583923	2.94e-08	136016	TRUE	reported	MedicineITLab	TRUE	TRUE	36.1741
Cholesterol esters in large VLDL || ebi-cfb233-GCST90302021	rs76866386	2	T	C	44075483	0.0490687	0.00807046	1.2e-09	136016	TRUE	reported	MedicineITLab	TRUE	TRUE	43.7767
Cholesterol esters in large VLDL || ebi-cfb233-GCST90302021	rs72836561	17	T	C	41926126	0.139069	0.011839	7.34e-32	136016	TRUE	reported	MedicineITLab	TRUE	TRUE	167.108
Cholesterol esters in large VLDL || ebi-cfb233-GCST90302021	rs78058190	2	A	G	219699999	0.0806238	0.00990205	3.88e-16	136016	TRUE	reported	MedicineITLab	TRUE	TRUE	111.544
Cholesterol esters in large VLDL || ebi-cfb233-GCST90302021	rs7921261	10	T	C	74687808	-0.0441582	0.00808499	4.72e-08	136016	TRUE	reported	MedicineITLab	TRUE	TRUE	48.6035
Cholesterol esters in large VLDL || ebi-cfb233-GCST90302021	rs79598313	1	T	C	27284913	0.0729269	0.0129399	1.74e-08	136016	TRUE	reported	MedicineITLab	TRUE	TRUE	42.2491
Cholesterol esters in large VLDL || ebi-cfb233-GCST90302021	rs964184	11	C	G	116648917	-0.233725	0.00569689	1e-200	136016	TRUE	reported	MedicineITLab	TRUE	TRUE	1927.86
Cholesterol esters in large VLDL || ebi-cfb233-GCST90302021	rs9687846	5	A	G	55861894	0.0506072	0.00523841	4.42e-22	136016	TRUE	reported	MedicineITLab	TRUE	TRUE	103.355
Cholesterol esters in large VLDL || ebi-cfb233-GCST90302021	rs7712182	5	A	T	132386242	-0.0259419	0.00459611	1.66e-08	136016	TRUE	reported	MedicineITLab	TRUE	TRUE	35.5718
Triglyceride levels in chylomicrons and extremely large VLDL || ebi-cfb233-GCST90302172	rs4665710	2	A	C	21221035	-0.0499005	0.0046547	8.16e-27	136016	TRUE	reported	MedicineITLab	TRUE	TRUE	134.076
Triglyceride levels in chylomicrons and extremely large VLDL || ebi-cfb233-GCST90302172	rs4775044	15	T	G	58684967	-0.0279102	0.00398574	2.51e-12	136016	TRUE	reported	MedicineITLab	TRUE	TRUE	52.9866
Triglyceride levels in chylomicrons and extremely large VLDL || ebi-cfb233-GCST90302172	rs4846923	1	T	G	230307222	0.0321914	0.00440154	2.6e-13	136016	TRUE	reported	MedicineITLab	TRUE	TRUE	61.1647
Triglyceride levels in chylomicrons and extremely large VLDL || ebi-cfb233-GCST90302172	rs58542926	19	T	C	19379549	-0.124778	0.00786096	9.73e-57	136016	TRUE	reported	MedicineITLab	TRUE	TRUE	282.122
Triglyceride levels in chylomicrons and extremely large VLDL || ebi-cfb233-GCST90302172	rs59347135	8	C	G	19750044	-0.0632027	0.00957031	4e-11	136016	TRUE	reported	MedicineITLab	TRUE	TRUE	56.7917
Triglyceride levels in chylomicrons and extremely large VLDL || ebi-cfb233-GCST90302172	rs6445879	3	T	C	57418286	0.0272674	0.00428271	1.93e-10	136016	TRUE	reported	MedicineITLab	TRUE	TRUE	43.0827
Triglyceride levels in chylomicrons and extremely large VLDL || ebi-cfb233-GCST90302172	rs6689	6	A	G	32627700	-0.0439659	0.00519547	2.62e-17	136016	TRUE	reported	MedicineITLab	TRUE	TRUE	89.7004
Triglyceride levels in chylomicrons and extremely large VLDL || ebi-cfb233-GCST90302172	rs687339	3	T	C	135932359	0.0284822	0.00489218	5.82e-09	136016	TRUE	reported	MedicineITLab	TRUE	TRUE	36.4151
Triglyceride levels in chylomicrons and extremely large VLDL || ebi-cfb233-GCST90302172	rs73596816	6	A	G	161017363	-0.0932485	0.0120969	1.27e-14	136016	TRUE	reported	MedicineITLab	TRUE	TRUE	81.6974
Triglyceride levels in chylomicrons and extremely large VLDL || ebi-cfb233-GCST90302172	rs7112577	11	C	G	117044603	0.0615176	0.0104242	3.6e-09	136016	TRUE	reported	MedicineITLab	TRUE	TRUE	47.5242
Triglyceride levels in chylomicrons and extremely large VLDL || ebi-cfb233-GCST90302172	rs7140110	13	T	C	114544024	-0.029483	0.00450859	6.18e-11	136016	TRUE	reported	MedicineITLab	TRUE	TRUE	49.3983
Triglyceride levels in chylomicrons and extremely large VLDL || ebi-cfb233-GCST90302172	rs72836561	17	T	C	41926126	0.0929924	0.01183	3.82e-15	136016	TRUE	reported	MedicineITLab	TRUE	TRUE	74.6685
Triglyceride levels in chylomicrons and extremely large VLDL || ebi-cfb233-GCST90302172	rs73025562	6	A	G	160562481	0.0319901	0.00455289	2.12e-12	136016	TRUE	reported	MedicineITLab	TRUE	TRUE	54.4918
Triglyceride levels in chylomicrons and extremely large VLDL || ebi-cfb233-GCST90302172	rs4489873	13	A	T	95242527	0.0236912	0.00412369	9.18e-09	136016	TRUE	reported	MedicineITLab	TRUE	TRUE	36.0397
Triglyceride levels in chylomicrons and extremely large VLDL || ebi-cfb233-GCST90302172	rs76495289	5	A	T	132418974	0.0264372	0.00459747	8.9e-09	136016	TRUE	reported	MedicineITLab	TRUE	TRUE	37.0601
Triglyceride levels in chylomicrons and extremely large VLDL || ebi-cfb233-GCST90302172	rs76866386	2	T	C	44075483	0.0542237	0.0080634	1.76e-11	136016	TRUE	reported	MedicineITLab	TRUE	TRUE	53.4617
Triglyceride levels in chylomicrons and extremely large VLDL || ebi-cfb233-GCST90302172	rs78058190	2	A	G	219699999	0.0730686	0.00990719	1.64e-13	136016	TRUE	reported	MedicineITLab	TRUE	TRUE	91.4787
Triglyceride levels in chylomicrons and extremely large VLDL || ebi-cfb233-GCST90302172	rs964184	11	C	G	116648917	-0.189879	0.0056961	1e-200	136016	TRUE	reported	MedicineITLab	TRUE	TRUE	1265.58
Triglyceride levels in chylomicrons and extremely large VLDL || ebi-cfb233-GCST90302172	rs6874202	5	T	C	156391628	-0.0366451	0.00410835	4.68e-19	136016	TRUE	reported	MedicineITLab	TRUE	TRUE	83.7059
Triglyceride levels in chylomicrons and extremely large VLDL || ebi-cfb233-GCST90302172	rs35303934	6	A	G	31234222	0.033966	0.00557738	1.13e-09	136016	TRUE	reported	MedicineITLab	TRUE	TRUE	42.8938
Triglyceride levels in chylomicrons and extremely large VLDL || ebi-cfb233-GCST90302172	rs157595	19	A	G	45425460	-0.0814926	0.00422602	7.39e-83	136016	TRUE	reported	MedicineITLab	TRUE	TRUE	429.179
Triglyceride levels in chylomicrons and extremely large VLDL || ebi-cfb233-GCST90302172	rs2575876	9	A	G	107665739	-0.0270439	0.00478462	1.58e-08	136016	TRUE	reported	MedicineITLab	TRUE	TRUE	36.5462
Triglyceride levels in chylomicrons and extremely large VLDL || ebi-cfb233-GCST90302172	rs10096633	8	T	C	19830921	-0.13349	0.0063496	4.01e-98	136016	TRUE	reported	MedicineITLab	TRUE	TRUE	509.731
Triglyceride levels in chylomicrons and extremely large VLDL || ebi-cfb233-GCST90302172	rs10119	19	A	G	45406673	0.0462627	0.00447606	4.86e-25	136016	TRUE	reported	MedicineITLab	TRUE	TRUE	117.627
Triglyceride levels in chylomicrons and extremely large VLDL || ebi-cfb233-GCST90302172	rs10184004	2	T	C	165508389	-0.0367447	0.00419401	1.93e-18	136016	TRUE	reported	MedicineITLab	TRUE	TRUE	86.8662
Triglyceride levels in chylomicrons and extremely large VLDL || ebi-cfb233-GCST90302172	rs10455872	6	A	G	161010118	0.203511	0.00851674	3.42e-126	136016	TRUE	reported	MedicineITLab	TRUE	TRUE	739.384
Triglyceride levels in chylomicrons and extremely large VLDL || ebi-cfb233-GCST90302172	rs10872311	6	A	C	127438642	0.0253819	0.0045093	1.82e-08	136016	TRUE	reported	MedicineITLab	TRUE	TRUE	34.3807
Triglyceride levels in chylomicrons and extremely large VLDL || ebi-cfb233-GCST90302172	rs11000430	10	A	G	74630138	0.0502597	0.0081542	7.11e-10	136016	TRUE	reported	MedicineITLab	TRUE	TRUE	59.2706
Triglyceride levels in chylomicrons and extremely large VLDL || ebi-cfb233-GCST90302172	rs1167996	1	T	G	62927797	-0.0648012	0.00419337	7.17e-54	136016	TRUE	reported	MedicineITLab	TRUE	TRUE	257.436
Triglyceride levels in chylomicrons and extremely large VLDL || ebi-cfb233-GCST90302172	rs116843064	19	A	G	8429323	-0.163833	0.0155859	7.64e-26	136016	TRUE	reported	MedicineITLab	TRUE	TRUE	151.68
Triglyceride levels in chylomicrons and extremely large VLDL || ebi-cfb233-GCST90302172	rs117733303	6	A	G	160922870	0.191816	0.0158593	1.12e-33	136016	TRUE	reported	MedicineITLab	TRUE	TRUE	284.317
Triglyceride levels in chylomicrons and extremely large VLDL || ebi-cfb233-GCST90302172	rs1203110	4	C	G	3454736	-0.039855	0.0070722	1.75e-08	136016	TRUE	reported	MedicineITLab	TRUE	TRUE	38.3104
Triglyceride levels in chylomicrons and extremely large VLDL || ebi-cfb233-GCST90302172	rs1260326	2	T	C	27730940	0.0952199	0.00417288	2.99e-115	136016	TRUE	reported	MedicineITLab	TRUE	TRUE	584.709
Triglyceride levels in chylomicrons and extremely large VLDL || ebi-cfb233-GCST90302172	rs13240065	7	A	G	73015369	-0.0825954	0.00613141	2.32e-41	136016	TRUE	reported	MedicineITLab	TRUE	TRUE	204.394
Triglyceride levels in chylomicrons and extremely large VLDL || ebi-cfb233-GCST90302172	rs139974673	15	T	C	44027885	-0.130793	0.0145291	2.21e-19	136016	TRUE	reported	MedicineITLab	TRUE	TRUE	119.716
Triglyceride levels in chylomicrons and extremely large VLDL || ebi-cfb233-GCST90302172	rs144018203	11	C	G	116916060	0.242663	0.0241515	9.42e-24	136016	TRUE	reported	MedicineITLab	TRUE	TRUE	176.059
Triglyceride levels in chylomicrons and extremely large VLDL || ebi-cfb233-GCST90302172	rs1471251	4	A	T	87976359	-0.0304411	0.0040691	7.37e-14	136016	TRUE	reported	MedicineITLab	TRUE	TRUE	59.4578
Triglyceride levels in chylomicrons and extremely large VLDL || ebi-cfb233-GCST90302172	rs183130	16	T	C	56991363	-0.0474192	0.004337	7.96e-28	136016	TRUE	reported	MedicineITLab	TRUE	TRUE	132.09
Triglyceride levels in chylomicrons and extremely large VLDL || ebi-cfb233-GCST90302172	rs187429064	19	A	G	19380513	0.179853	0.0149925	3.72e-33	136016	TRUE	reported	MedicineITLab	TRUE	TRUE	354.164
Triglyceride levels in chylomicrons and extremely large VLDL || ebi-cfb233-GCST90302172	rs2070971	7	T	G	44197583	0.0314557	0.00554682	1.42e-08	136016	TRUE	reported	MedicineITLab	TRUE	TRUE	35.7622
Triglyceride levels in chylomicrons and extremely large VLDL || ebi-cfb233-GCST90302172	rs2176040	2	A	G	227092802	-0.0270286	0.0041805	1.01e-10	136016	TRUE	reported	MedicineITLab	TRUE	TRUE	45.2674
Triglyceride levels in chylomicrons and extremely large VLDL || ebi-cfb233-GCST90302172	rs2954021	8	A	G	126482077	0.0753651	0.00409505	1.22e-75	136016	TRUE	reported	MedicineITLab	TRUE	TRUE	387.188
Triglyceride levels in chylomicrons and extremely large VLDL || ebi-cfb233-GCST90302172	rs11749783	5	T	C	74626082	-0.0283015	0.00400703	1.63e-12	136016	TRUE	reported	MedicineITLab	TRUE	TRUE	52.8661
Triglyceride levels in chylomicrons and extremely large VLDL || ebi-cfb233-GCST90302172	rs998584	6	A	C	43757896	0.0291531	0.0040471	5.87e-13	136016	TRUE	reported	MedicineITLab	TRUE	TRUE	57.8096
Triglyceride levels in chylomicrons and extremely large VLDL || ebi-cfb233-GCST90302172	rs9687846	5	A	G	55861894	0.0454075	0.00523342	4.08e-18	136016	TRUE	reported	MedicineITLab	TRUE	TRUE	83.1949
Apolipoprotein A-I levels || ebi-cfb233-GCST90301945	rs9964730	18	T	C	47277082	0.0350164	0.00536721	6.84e-11	136016	TRUE	reported	MedicineITLab	TRUE	TRUE	46.0369
Apolipoprotein A-I levels || ebi-cfb233-GCST90301945	rs9365172	6	A	C	160985035	-0.0320041	0.00513404	4.56e-10	136016	TRUE	reported	MedicineITLab	TRUE	TRUE	44.478
Apolipoprotein A-I levels || ebi-cfb233-GCST90301945	rs9994887	4	A	G	69537475	-0.0243889	0.00432429	1.7e-08	136016	TRUE	reported	MedicineITLab	TRUE	TRUE	40.4614
Apolipoprotein A-I levels || ebi-cfb233-GCST90301945	rs7807755	7	T	C	6488097	0.0303248	0.00475923	1.87e-10	136016	TRUE	reported	MedicineITLab	TRUE	TRUE	44.1816
Apolipoprotein A-I levels || ebi-cfb233-GCST90301945	rs5749502	22	A	T	21945096	-0.0404764	0.00476087	1.87e-17	136016	TRUE	reported	MedicineITLab	TRUE	TRUE	82.2378
Apolipoprotein A-I levels || ebi-cfb233-GCST90301945	rs56268840	3	T	C	12271381	-0.027136	0.00464827	5.29e-09	136016	TRUE	reported	MedicineITLab	TRUE	TRUE	38.6756
Apolipoprotein A-I levels || ebi-cfb233-GCST90301945	rs4939883	18	T	C	47167214	-0.0878265	0.00516133	6.22e-65	136016	TRUE	reported	MedicineITLab	TRUE	TRUE	297.409
Apolipoprotein A-I levels || ebi-cfb233-GCST90301945	rs4847419	1	A	T	93845655	-0.0277597	0.00431968	1.31e-10	136016	TRUE	reported	MedicineITLab	TRUE	TRUE	48.3441
Apolipoprotein A-I levels || ebi-cfb233-GCST90301945	rs4846916	1	A	G	230296492	0.0573497	0.00546473	9.15e-26	136016	TRUE	reported	MedicineITLab	TRUE	TRUE	118.579
Apolipoprotein A-I levels || ebi-cfb233-GCST90301945	rs483621	2	A	T	21397035	0.0419174	0.00499052	4.49e-17	136016	TRUE	reported	MedicineITLab	TRUE	TRUE	78.5611
Apolipoprotein A-I levels || ebi-cfb233-GCST90301945	rs4240624	8	A	G	9184231	0.0852886	0.00649942	2.45e-39	136016	TRUE	reported	MedicineITLab	TRUE	TRUE	196.624
Apolipoprotein A-I levels || ebi-cfb233-GCST90301945	rs4149307	9	T	C	107589744	0.0444721	0.00539437	1.66e-16	136016	TRUE	reported	MedicineITLab	TRUE	TRUE	80.5539
Apolipoprotein A-I levels || ebi-cfb233-GCST90301945	rs4142995	7	T	G	17919258	-0.0253108	0.00412221	8.25e-10	136016	TRUE	reported	MedicineITLab	TRUE	TRUE	41.3785
Apolipoprotein A-I levels || ebi-cfb233-GCST90301945	rs384116	19	C	G	54796719	-0.0355948	0.00457159	6.91e-15	136016	TRUE	reported	MedicineITLab	TRUE	TRUE	66.707
Apolipoprotein A-I levels || ebi-cfb233-GCST90301945	rs3822856	6	A	C	116316103	0.0227158	0.00394523	8.52e-09	136016	TRUE	reported	MedicineITLab	TRUE	TRUE	34.5205
Apolipoprotein A-I levels || ebi-cfb233-GCST90301945	rs58301047	8	C	G	144296480	0.0312807	0.00499699	3.85e-10	136016	TRUE	reported	MedicineITLab	TRUE	TRUE	42.5694
Apolipoprotein A-I levels || ebi-cfb233-GCST90301945	rs5888	12	A	G	125284748	0.032128	0.00404434	1.96e-15	136016	TRUE	reported	MedicineITLab	TRUE	TRUE	69.7067
Apolipoprotein A-I levels || ebi-cfb233-GCST90301945	rs59347135	8	C	G	19750044	0.0622372	0.00969668	1.38e-10	136016	TRUE	reported	MedicineITLab	TRUE	TRUE	55.3505
Apolipoprotein A-I levels || ebi-cfb233-GCST90301945	rs6018652	20	A	G	46340974	0.0306091	0.00485482	2.88e-10	136016	TRUE	reported	MedicineITLab	TRUE	TRUE	41.5047
Apolipoprotein A-I levels || ebi-cfb233-GCST90301945	rs77960347	18	A	G	47109955	-0.377253	0.0196669	5.22e-82	136016	TRUE	reported	MedicineITLab	TRUE	TRUE	468.166
Apolipoprotein A-I levels || ebi-cfb233-GCST90301945	rs7784050	7	A	C	150213314	0.0249144	0.00447659	2.61e-08	136016	TRUE	reported	MedicineITLab	TRUE	TRUE	32.5279
Apolipoprotein A-I levels || ebi-cfb233-GCST90301945	rs75911530	16	A	G	57049137	-0.144879	0.0142861	3.63e-24	136016	TRUE	reported	MedicineITLab	TRUE	TRUE	168.511
Apolipoprotein A-I levels || ebi-cfb233-GCST90301945	rs7412	19	T	C	45412079	-0.0680094	0.00787039	5.56e-18	136016	TRUE	reported	MedicineITLab	TRUE	TRUE	87.4511
Apolipoprotein A-I levels || ebi-cfb233-GCST90301945	rs73045691	19	A	G	45440529	0.0300007	0.00429182	2.75e-12	136016	TRUE	reported	MedicineITLab	TRUE	TRUE	54.9005
Apolipoprotein A-I levels || ebi-cfb233-GCST90301945	rs72992015	1	T	C	150842696	0.0281978	0.00495975	1.31e-08	136016	TRUE	reported	MedicineITLab	TRUE	TRUE	34.3292
Apolipoprotein A-I levels || ebi-cfb233-GCST90301945	rs72980335	2	T	G	135934842	0.0382376	0.00687627	2.69e-08	136016	TRUE	reported	MedicineITLab	TRUE	TRUE	43.5759
Apolipoprotein A-I levels || ebi-cfb233-GCST90301945	rs3803800	17	A	G	7462969	-0.0260329	0.00462183	1.78e-08	136016	TRUE	reported	MedicineITLab	TRUE	TRUE	33.1311
Apolipoprotein A-I levels || ebi-cfb233-GCST90301945	rs72926966	2	A	C	203493293	-0.0328925	0.00449201	2.44e-13	136016	TRUE	reported	MedicineITLab	TRUE	TRUE	59.9997
Apolipoprotein A-I levels || ebi-cfb233-GCST90301945	rs72786786	16	A	G	56985514	0.179569	0.00431247	1e-200	136016	TRUE	reported	MedicineITLab	TRUE	TRUE	1920.07
Apolipoprotein A-I levels || ebi-cfb233-GCST90301945	rs6937088	6	C	G	35285543	-0.0350437	0.00567518	6.62e-10	136016	TRUE	reported	MedicineITLab	TRUE	TRUE	43.2363
Apolipoprotein A-I levels || ebi-cfb233-GCST90301945	rs6907508	6	A	G	34592090	0.0581508	0.00597099	2.06e-22	136016	TRUE	reported	MedicineITLab	TRUE	TRUE	112.824
Apolipoprotein A-I levels || ebi-cfb233-GCST90301945	rs686030	9	A	C	15304782	0.0405667	0.00580485	2.78e-12	136016	TRUE	reported	MedicineITLab	TRUE	TRUE	52.1653
Apolipoprotein A-I levels || ebi-cfb233-GCST90301945	rs6531216	2	A	G	20374286	0.0341258	0.00389421	1.9e-18	136016	TRUE	reported	MedicineITLab	TRUE	TRUE	79.2447
Apolipoprotein A-I levels || ebi-cfb233-GCST90301945	rs6438552	3	A	G	119631814	-0.0258931	0.00396451	6.52e-11	136016	TRUE	reported	MedicineITLab	TRUE	TRUE	43.7564
Apolipoprotein A-I levels || ebi-cfb233-GCST90301945	rs625145	11	A	T	116727936	-0.0585364	0.00483092	8.58e-34	136016	TRUE	reported	MedicineITLab	TRUE	TRUE	150.807
Apolipoprotein A-I levels || ebi-cfb233-GCST90301945	rs72836561	17	T	C	41926126	-0.15008	0.0120582	1.46e-35	136016	TRUE	reported	MedicineITLab	TRUE	TRUE	191.786
Apolipoprotein A-I levels || ebi-cfb233-GCST90301945	rs337171	1	A	G	220899648	0.0356959	0.00593334	1.79e-09	136016	TRUE	reported	MedicineITLab	TRUE	TRUE	43.5256
Apolipoprotein A-I levels || ebi-cfb233-GCST90301945	rs79953491	2	A	G	165555539	-0.0365893	0.00613662	2.49e-09	136016	TRUE	reported	MedicineITLab	TRUE	TRUE	37.8578
Apolipoprotein A-I levels || ebi-cfb233-GCST90301945	rs2643194	17	T	C	37853048	0.0281121	0.00422928	2.99e-11	136016	TRUE	reported	MedicineITLab	TRUE	TRUE	46.1141
Apolipoprotein A-I levels || ebi-cfb233-GCST90301945	rs10773112	12	T	C	125338529	0.0404523	0.00444639	9.22e-20	136016	TRUE	reported	MedicineITLab	TRUE	TRUE	88.4661
Apolipoprotein A-I levels || ebi-cfb233-GCST90301945	rs10846497	12	A	G	123761686	-0.0406828	0.00630817	1.12e-10	136016	TRUE	reported	MedicineITLab	TRUE	TRUE	47.1839
Apolipoprotein A-I levels || ebi-cfb233-GCST90301945	rs10888682	1	A	T	39623307	-0.0341427	0.00438936	7.34e-15	136016	TRUE	reported	MedicineITLab	TRUE	TRUE	66.3448
Apolipoprotein A-I levels || ebi-cfb233-GCST90301945	rs10892880	11	T	C	122553453	0.0254895	0.00450643	1.55e-08	136016	TRUE	reported	MedicineITLab	TRUE	TRUE	33.2177
Apolipoprotein A-I levels || ebi-cfb233-GCST90301945	rs10900223	10	T	C	46021631	-0.0356829	0.00450726	2.44e-15	136016	TRUE	reported	MedicineITLab	TRUE	TRUE	65.3712
Apolipoprotein A-I levels || ebi-cfb233-GCST90301945	rs11039255	11	T	G	47495746	-0.0396829	0.00420463	3.8e-21	136016	TRUE	reported	MedicineITLab	TRUE	TRUE	96.2905
Apolipoprotein A-I levels || ebi-cfb233-GCST90301945	rs10227709	7	T	G	1180515	-0.0316461	0.00479644	4.17e-11	136016	TRUE	reported	MedicineITLab	TRUE	TRUE	45.0526
Apolipoprotein A-I levels || ebi-cfb233-GCST90301945	rs11067376	12	A	G	110027795	-0.0277439	0.00415547	2.45e-11	136016	TRUE	reported	MedicineITLab	TRUE	TRUE	47.4297
Apolipoprotein A-I levels || ebi-cfb233-GCST90301945	rs11236519	11	T	C	75459015	-0.0493817	0.00653805	4.26e-14	136016	TRUE	reported	MedicineITLab	TRUE	TRUE	63.1526
Apolipoprotein A-I levels || ebi-cfb233-GCST90301945	rs116029244	16	A	G	57287953	0.0566856	0.0102674	3.37e-08	136016	TRUE	reported	MedicineITLab	TRUE	TRUE	35.4195
Apolipoprotein A-I levels || ebi-cfb233-GCST90301945	rs1168124	1	T	C	63139730	0.0489164	0.00413672	2.9e-32	136016	TRUE	reported	MedicineITLab	TRUE	TRUE	145.886
Apolipoprotein A-I levels || ebi-cfb233-GCST90301945	rs11789603	9	T	C	107647019	0.0577796	0.00656745	1.39e-18	136016	TRUE	reported	MedicineITLab	TRUE	TRUE	86.0438
Apolipoprotein A-I levels || ebi-cfb233-GCST90301945	rs12416473	10	T	C	114000416	-0.0336613	0.00504635	2.55e-11	136016	TRUE	reported	MedicineITLab	TRUE	TRUE	48.7207
Apolipoprotein A-I levels || ebi-cfb233-GCST90301945	rs28465467	16	A	T	67843538	0.0557244	0.00581787	9.88e-22	136016	TRUE	reported	MedicineITLab	TRUE	TRUE	101.779
Apolipoprotein A-I levels || ebi-cfb233-GCST90301945	rs11075253	16	A	C	15148646	0.0265632	0.0043989	1.56e-09	136016	TRUE	reported	MedicineITLab	TRUE	TRUE	39.3135
Apolipoprotein A-I levels || ebi-cfb233-GCST90301945	rs12914626	15	T	C	58738423	-0.0737719	0.00434124	9.21e-65	136016	TRUE	reported	MedicineITLab	TRUE	TRUE	327.916
Apolipoprotein A-I levels || ebi-cfb233-GCST90301945	rs10020631	4	A	G	69353863	0.0361469	0.00508723	1.2e-12	136016	TRUE	reported	MedicineITLab	TRUE	TRUE	65.0095
Apolipoprotein A-I levels || ebi-cfb233-GCST90301945	rs2138157	2	A	C	227103717	0.0292317	0.0042136	3.99e-12	136016	TRUE	reported	MedicineITLab	TRUE	TRUE	52.923
Apolipoprotein A-I levels || ebi-cfb233-GCST90301945	rs2305972	1	A	G	161574548	0.0274906	0.00424421	9.34e-11	136016	TRUE	reported	MedicineITLab	TRUE	TRUE	49.8249
Apolipoprotein A-I levels || ebi-cfb233-GCST90301945	rs2278426	19	T	C	11350488	-0.10966	0.00868405	1.48e-36	136016	TRUE	reported	MedicineITLab	TRUE	TRUE	273.281
Apolipoprotein A-I levels || ebi-cfb233-GCST90301945	rs2254537	10	A	T	113917085	-0.0430071	0.00457278	5.2e-21	136016	TRUE	reported	MedicineITLab	TRUE	TRUE	102.693
Apolipoprotein A-I levels || ebi-cfb233-GCST90301945	rs2009382	8	T	C	116633906	0.0237933	0.00416239	1.09e-08	136016	TRUE	reported	MedicineITLab	TRUE	TRUE	35.5255
Apolipoprotein A-I levels || ebi-cfb233-GCST90301945	rs1800961	20	T	C	43042364	-0.133501	0.0112668	2.18e-32	136016	TRUE	reported	MedicineITLab	TRUE	TRUE	158.515
Apolipoprotein A-I levels || ebi-cfb233-GCST90301945	rs1560390	15	T	C	58580781	0.0437211	0.00500089	2.28e-18	136016	TRUE	reported	MedicineITLab	TRUE	TRUE	85.1968
Apolipoprotein A-I levels || ebi-cfb233-GCST90301945	rs2494748	14	T	C	105258892	-0.0283611	0.00432704	5.59e-11	136016	TRUE	reported	MedicineITLab	TRUE	TRUE	52.9811
Apolipoprotein A-I levels || ebi-cfb233-GCST90301945	rs15285	8	T	C	19824667	0.0790897	0.0043845	9.72e-73	136016	TRUE	reported	MedicineITLab	TRUE	TRUE	342.925
Apolipoprotein A-I levels || ebi-cfb233-GCST90301945	rs13107325	4	T	C	103188709	-0.0561711	0.00943982	2.67e-09	136016	TRUE	reported	MedicineITLab	TRUE	TRUE	53.8974
Apolipoprotein A-I levels || ebi-cfb233-GCST90301945	rs261291	15	T	C	58680178	-0.1175	0.00402568	2.79e-187	136016	TRUE	reported	MedicineITLab	TRUE	TRUE	879.829
Apolipoprotein A-I levels || ebi-cfb233-GCST90301945	rs139915535	8	A	G	19766233	0.126213	0.0179552	2.08e-12	136016	TRUE	reported	MedicineITLab	TRUE	TRUE	80.8166
Apolipoprotein A-I levels || ebi-cfb233-GCST90301945	rs2575876	9	A	G	107665739	-0.0623343	0.00472135	8.47e-40	136016	TRUE	reported	MedicineITLab	TRUE	TRUE	194.438
Free cholesterol levels in chylomicrons and extremely large VLDL || ebi-cfb233-GCST90302166	rs10184004	2	T	C	165508389	-0.0359789	0.00419244	9.34e-18	136016	TRUE	reported	MedicineITLab	TRUE	TRUE	83.2809
Free cholesterol levels in chylomicrons and extremely large VLDL || ebi-cfb233-GCST90302166	rs10455872	6	A	G	161010118	0.194254	0.00851178	2.79e-115	136016	TRUE	reported	MedicineITLab	TRUE	TRUE	673.324
Free cholesterol levels in chylomicrons and extremely large VLDL || ebi-cfb233-GCST90302166	rs1007205	1	T	C	62936912	-0.0653909	0.00418716	5.58e-55	136016	TRUE	reported	MedicineITLab	TRUE	TRUE	261.744
Free cholesterol levels in chylomicrons and extremely large VLDL || ebi-cfb233-GCST90302166	rs11039131	11	T	C	47232038	0.0231428	0.00424534	5e-08	136016	TRUE	reported	MedicineITLab	TRUE	TRUE	31.5466
Free cholesterol levels in chylomicrons and extremely large VLDL || ebi-cfb233-GCST90302166	rs116843064	19	A	G	8429323	-0.176001	0.0155867	1.44e-29	136016	TRUE	reported	MedicineITLab	TRUE	TRUE	175.079
Free cholesterol levels in chylomicrons and extremely large VLDL || ebi-cfb233-GCST90302166	rs11749783	5	T	C	74626082	-0.0218889	0.00400583	4.65e-08	136016	TRUE	reported	MedicineITLab	TRUE	TRUE	31.6182
Free cholesterol levels in chylomicrons and extremely large VLDL || ebi-cfb233-GCST90302166	rs78058190	2	A	G	219699999	0.069669	0.00990677	2.03e-12	136016	TRUE	reported	MedicineITLab	TRUE	TRUE	83.1593
Free cholesterol levels in chylomicrons and extremely large VLDL || ebi-cfb233-GCST90302166	rs998584	6	A	C	43757896	0.0280396	0.00404569	4.19e-12	136016	TRUE	reported	MedicineITLab	TRUE	TRUE	53.4761
Free cholesterol levels in chylomicrons and extremely large VLDL || ebi-cfb233-GCST90302166	rs9687846	5	A	G	55861894	0.0450851	0.00523176	6.84e-18	136016	TRUE	reported	MedicineITLab	TRUE	TRUE	82.0171
Free cholesterol levels in chylomicrons and extremely large VLDL || ebi-cfb233-GCST90302166	rs117733303	6	A	G	160922870	0.187102	0.0158614	4.09e-32	136016	TRUE	reported	MedicineITLab	TRUE	TRUE	269.586
Free cholesterol levels in chylomicrons and extremely large VLDL || ebi-cfb233-GCST90302166	rs76495289	5	A	T	132418974	0.0255124	0.004552	2.09e-08	136016	TRUE	reported	MedicineITLab	TRUE	TRUE	34.5285
Free cholesterol levels in chylomicrons and extremely large VLDL || ebi-cfb233-GCST90302166	rs76866386	2	T	C	44075483	0.0468326	0.00806102	6.26e-09	136016	TRUE	reported	MedicineITLab	TRUE	TRUE	39.8765
Free cholesterol levels in chylomicrons and extremely large VLDL || ebi-cfb233-GCST90302166	rs964184	11	C	G	116648917	-0.195364	0.00569434	1e-200	136016	TRUE	reported	MedicineITLab	TRUE	TRUE	1340.49
Free cholesterol levels in chylomicrons and extremely large VLDL || ebi-cfb233-GCST90302166	rs9461758	6	A	C	32447139	0.0651805	0.010238	1.93e-10	136016	TRUE	reported	MedicineITLab	TRUE	TRUE	50.8411
Free cholesterol levels in chylomicrons and extremely large VLDL || ebi-cfb233-GCST90302166	rs1203110	4	C	G	3454736	-0.0402708	0.00706948	1.22e-08	136016	TRUE	reported	MedicineITLab	TRUE	TRUE	39.1143
Free cholesterol levels in chylomicrons and extremely large VLDL || ebi-cfb233-GCST90302166	rs2138161	2	T	C	227095159	-0.0291099	0.0041794	3.28e-12	136016	TRUE	reported	MedicineITLab	TRUE	TRUE	52.4963
Free cholesterol levels in chylomicrons and extremely large VLDL || ebi-cfb233-GCST90302166	rs1260326	2	T	C	27730940	0.100267	0.00417127	1.13e-127	136016	TRUE	reported	MedicineITLab	TRUE	TRUE	648.644
Free cholesterol levels in chylomicrons and extremely large VLDL || ebi-cfb233-GCST90302166	rs73596816	6	A	G	161017363	-0.0834983	0.0120979	5.13e-12	136016	TRUE	reported	MedicineITLab	TRUE	TRUE	65.4981
Free cholesterol levels in chylomicrons and extremely large VLDL || ebi-cfb233-GCST90302166	rs73455626	18	A	C	57942192	-0.0240661	0.00440666	4.73e-08	136016	TRUE	reported	MedicineITLab	TRUE	TRUE	33.0244
Free cholesterol levels in chylomicrons and extremely large VLDL || ebi-cfb233-GCST90302166	rs7337339	13	A	G	114544155	0.029614	0.00468419	2.58e-10	136016	TRUE	reported	MedicineITLab	TRUE	TRUE	46.2571
Free cholesterol levels in chylomicrons and extremely large VLDL || ebi-cfb233-GCST90302166	rs73025562	6	A	G	160562481	0.0307899	0.00455146	1.34e-11	136016	TRUE	reported	MedicineITLab	TRUE	TRUE	50.4781
Free cholesterol levels in chylomicrons and extremely large VLDL || ebi-cfb233-GCST90302166	rs72836561	17	T	C	41926126	0.0988616	0.0118262	6.3e-17	136016	TRUE	reported	MedicineITLab	TRUE	TRUE	84.3972
Free cholesterol levels in chylomicrons and extremely large VLDL || ebi-cfb233-GCST90302166	rs7075988	10	A	G	74639217	-0.0491279	0.00810694	1.36e-09	136016	TRUE	reported	MedicineITLab	TRUE	TRUE	58.6418
Free cholesterol levels in chylomicrons and extremely large VLDL || ebi-cfb233-GCST90302166	rs6972634	7	A	G	130464125	-0.0223716	0.00407663	4.07e-08	136016	TRUE	reported	MedicineITLab	TRUE	TRUE	33.555
Free cholesterol levels in chylomicrons and extremely large VLDL || ebi-cfb233-GCST90302166	rs687339	3	T	C	135932359	0.0273593	0.00489072	2.22e-08	136016	TRUE	reported	MedicineITLab	TRUE	TRUE	33.5995
Free cholesterol levels in chylomicrons and extremely large VLDL || ebi-cfb233-GCST90302166	rs632057	6	T	G	139834012	0.0229169	0.00417221	3.96e-08	136016	TRUE	reported	MedicineITLab	TRUE	TRUE	34.1406
Free cholesterol levels in chylomicrons and extremely large VLDL || ebi-cfb233-GCST90302166	rs60220392	19	T	C	56092549	-0.035783	0.00651991	4.06e-08	136016	TRUE	reported	MedicineITLab	TRUE	TRUE	33.6723
Free cholesterol levels in chylomicrons and extremely large VLDL || ebi-cfb233-GCST90302166	rs59347135	8	C	G	19750044	-0.064026	0.0095681	2.21e-11	136016	TRUE	reported	MedicineITLab	TRUE	TRUE	58.2816
Free cholesterol levels in chylomicrons and extremely large VLDL || ebi-cfb233-GCST90302166	rs58542926	19	T	C	19379549	-0.117702	0.00785846	1.03e-50	136016	TRUE	reported	MedicineITLab	TRUE	TRUE	250.976
Free cholesterol levels in chylomicrons and extremely large VLDL || ebi-cfb233-GCST90302166	rs584007	19	A	G	45416478	-0.0767285	0.00418552	4.61e-75	136016	TRUE	reported	MedicineITLab	TRUE	TRUE	372.551
Free cholesterol levels in chylomicrons and extremely large VLDL || ebi-cfb233-GCST90302166	rs4846923	1	T	G	230307222	0.029853	0.00440037	1.17e-11	136016	TRUE	reported	MedicineITLab	TRUE	TRUE	52.5978
Free cholesterol levels in chylomicrons and extremely large VLDL || ebi-cfb233-GCST90302166	rs442177	4	T	G	88030261	0.030472	0.0039555	1.32e-14	136016	TRUE	reported	MedicineITLab	TRUE	TRUE	62.1051
Free cholesterol levels in chylomicrons and extremely large VLDL || ebi-cfb233-GCST90302166	rs3679	19	T	C	7978430	0.0248395	0.00441856	1.89e-08	136016	TRUE	reported	MedicineITLab	TRUE	TRUE	38.418
Free cholesterol levels in chylomicrons and extremely large VLDL || ebi-cfb233-GCST90302166	rs35695283	7	A	G	72893403	0.0886623	0.00617401	9.15e-47	136016	TRUE	reported	MedicineITLab	TRUE	TRUE	229.607
Free cholesterol levels in chylomicrons and extremely large VLDL || ebi-cfb233-GCST90302166	rs2954021	8	A	G	126482077	0.0778738	0.00409352	1.09e-80	136016	TRUE	reported	MedicineITLab	TRUE	TRUE	413.474
Free cholesterol levels in chylomicrons and extremely large VLDL || ebi-cfb233-GCST90302166	rs2678379	2	A	G	21226560	-0.0500642	0.00461527	2.05e-27	136016	TRUE	reported	MedicineITLab	TRUE	TRUE	134.77
Free cholesterol levels in chylomicrons and extremely large VLDL || ebi-cfb233-GCST90302166	rs2575876	9	A	G	107665739	-0.0298824	0.00478306	4.17e-10	136016	TRUE	reported	MedicineITLab	TRUE	TRUE	44.6232
Free cholesterol levels in chylomicrons and extremely large VLDL || ebi-cfb233-GCST90302166	rs247616	16	T	C	56989590	-0.0397585	0.00434307	5.46e-20	136016	TRUE	reported	MedicineITLab	TRUE	TRUE	92.7679
Free cholesterol levels in chylomicrons and extremely large VLDL || ebi-cfb233-GCST90302166	rs2460760	12	A	G	124545118	-0.0249613	0.00450361	2.98e-08	136016	TRUE	reported	MedicineITLab	TRUE	TRUE	32.4463
Free cholesterol levels in chylomicrons and extremely large VLDL || ebi-cfb233-GCST90302166	rs2317877	3	T	C	57423925	-0.0273786	0.00428297	1.63e-10	136016	TRUE	reported	MedicineITLab	TRUE	TRUE	43.4191
Free cholesterol levels in chylomicrons and extremely large VLDL || ebi-cfb233-GCST90302166	rs2270925	5	T	C	156482099	-0.0359412	0.00426539	3.57e-17	136016	TRUE	reported	MedicineITLab	TRUE	TRUE	79.6269
Free cholesterol levels in chylomicrons and extremely large VLDL || ebi-cfb233-GCST90302166	rs2070971	7	T	G	44197583	0.0340363	0.00554545	8.37e-10	136016	TRUE	reported	MedicineITLab	TRUE	TRUE	41.8728
Free cholesterol levels in chylomicrons and extremely large VLDL || ebi-cfb233-GCST90302166	rs187429064	19	A	G	19380513	0.166812	0.0149885	9.03e-29	136016	TRUE	reported	MedicineITLab	TRUE	TRUE	304.554
Free cholesterol levels in chylomicrons and extremely large VLDL || ebi-cfb233-GCST90302166	rs141469619	11	A	G	116714293	-0.241577	0.0241301	1.36e-23	136016	TRUE	reported	MedicineITLab	TRUE	TRUE	171.372
Free cholesterol levels in chylomicrons and extremely large VLDL || ebi-cfb233-GCST90302166	rs139974673	15	T	C	44027885	-0.141719	0.0143791	6.47e-23	136016	TRUE	reported	MedicineITLab	TRUE	TRUE	140.054
Free cholesterol levels in chylomicrons and extremely large VLDL || ebi-cfb233-GCST90302166	rs139315015	8	A	G	19893297	0.147988	0.00671742	1.47e-107	136016	TRUE	reported	MedicineITLab	TRUE	TRUE	561.701
Free cholesterol levels in chylomicrons and extremely large VLDL || ebi-cfb233-GCST90302166	rs12458441	18	A	C	47122158	-0.0452332	0.00808713	2.23e-08	136016	TRUE	reported	MedicineITLab	TRUE	TRUE	42.4679
Free cholesterol levels in chylomicrons and extremely large VLDL || ebi-cfb233-GCST90302166	rs7112577	11	C	G	117044603	0.0599964	0.0104209	8.55e-09	136016	TRUE	reported	MedicineITLab	TRUE	TRUE	45.2021
Acetate levels || ebi-cfb233-GCST90301941	rs145679432	20	T	C	25000683	0.178427	0.0271724	5.15e-11	136016	TRUE	reported	MedicineITLab	TRUE	TRUE	128.077
Acetate levels || ebi-cfb233-GCST90301941	rs2731674	5	T	G	176839890	-0.0461565	0.00532145	4.18e-18	136016	TRUE	reported	MedicineITLab	TRUE	TRUE	122.867
Acetate levels || ebi-cfb233-GCST90301941	rs28601761	8	C	G	126500031	-0.0274131	0.00483255	1.41e-08	136016	TRUE	reported	MedicineITLab	TRUE	TRUE	49.2904
Acetate levels || ebi-cfb233-GCST90301941	rs4783552	16	T	C	68310312	-0.036361	0.00471049	1.17e-14	136016	TRUE	reported	MedicineITLab	TRUE	TRUE	85.7572
Acetate levels || ebi-cfb233-GCST90301941	rs4841133	8	A	G	9183664	-0.0613488	0.00757279	5.44e-16	136016	TRUE	reported	MedicineITLab	TRUE	TRUE	106.952
Acetate levels || ebi-cfb233-GCST90301941	rs4988235	2	A	G	136608646	-0.0366438	0.00539025	1.06e-11	136016	TRUE	reported	MedicineITLab	TRUE	TRUE	87.491
Acetate levels || ebi-cfb233-GCST90301941	rs5030073	3	A	G	186455788	-0.0288092	0.004754	1.36e-09	136016	TRUE	reported	MedicineITLab	TRUE	TRUE	55.2728
Acetate levels || ebi-cfb233-GCST90301941	rs78021259	12	A	G	47195191	0.0529073	0.00882416	2.03e-09	136016	TRUE	reported	MedicineITLab	TRUE	TRUE	56.3222
Phospholipids to total lipids ratio in medium VLDL || ebi-cfb233-GCST90302066	rs3812316	7	C	G	73020337	-0.0829277	0.00593005	1.94e-44	136016	TRUE	reported	MedicineITLab	TRUE	TRUE	206.326
Phospholipids to total lipids ratio in medium VLDL || ebi-cfb233-GCST90302066	rs3735687	7	A	G	1066297	0.0277554	0.00410025	1.3e-11	136016	TRUE	reported	MedicineITLab	TRUE	TRUE	50.5806
Phospholipids to total lipids ratio in medium VLDL || ebi-cfb233-GCST90302066	rs2980888	8	T	C	126507308	-0.0317311	0.00437815	4.24e-13	136016	TRUE	reported	MedicineITLab	TRUE	TRUE	56.0589
Phospholipids to total lipids ratio in medium VLDL || ebi-cfb233-GCST90302066	rs2943649	2	C	G	227105691	0.0277098	0.00427103	8.71e-11	136016	TRUE	reported	MedicineITLab	TRUE	TRUE	47.2874
Phospholipids to total lipids ratio in medium VLDL || ebi-cfb233-GCST90302066	rs2868346	20	T	C	44547970	-0.0411373	0.00442104	1.34e-20	136016	TRUE	reported	MedicineITLab	TRUE	TRUE	93.6132
Phospholipids to total lipids ratio in medium VLDL || ebi-cfb233-GCST90302066	rs261291	15	T	C	58680178	-0.120597	0.00402341	2.15e-197	136016	TRUE	reported	MedicineITLab	TRUE	TRUE	927.145
Phospholipids to total lipids ratio in medium VLDL || ebi-cfb233-GCST90302066	rs2317826	17	T	C	45730899	0.0233055	0.00388674	2.02e-09	136016	TRUE	reported	MedicineITLab	TRUE	TRUE	36.778
Phospholipids to total lipids ratio in medium VLDL || ebi-cfb233-GCST90302066	rs187429064	19	A	G	19380513	-0.134659	0.0148396	1.14e-19	136016	TRUE	reported	MedicineITLab	TRUE	TRUE	194.225
Phospholipids to total lipids ratio in medium VLDL || ebi-cfb233-GCST90302066	rs12914626	15	T	C	58738423	-0.0742129	0.00433708	1.22e-65	136016	TRUE	reported	MedicineITLab	TRUE	TRUE	331.961
Phospholipids to total lipids ratio in medium VLDL || ebi-cfb233-GCST90302066	rs144018203	11	C	G	116916060	-0.20316	0.0242878	6.03e-17	136016	TRUE	reported	MedicineITLab	TRUE	TRUE	123.355
Phospholipids to total lipids ratio in medium VLDL || ebi-cfb233-GCST90302066	rs13389219	2	T	C	165528876	0.0280466	0.0040405	3.88e-12	136016	TRUE	reported	MedicineITLab	TRUE	TRUE	50.1756
Phospholipids to total lipids ratio in medium VLDL || ebi-cfb233-GCST90302066	rs10096633	8	T	C	19830921	0.12117	0.00606837	1.06e-88	136016	TRUE	reported	MedicineITLab	TRUE	TRUE	422.767
Phospholipids to total lipids ratio in medium VLDL || ebi-cfb233-GCST90302066	rs1260326	2	T	C	27730940	-0.0554417	0.00400648	1.5e-43	136016	TRUE	reported	MedicineITLab	TRUE	TRUE	197.584
Phospholipids to total lipids ratio in medium VLDL || ebi-cfb233-GCST90302066	rs12271743	11	T	C	117026154	-0.0666818	0.0102176	6.75e-11	136016	TRUE	reported	MedicineITLab	TRUE	TRUE	55.404
Phospholipids to total lipids ratio in medium VLDL || ebi-cfb233-GCST90302066	rs12065546	1	T	C	230295245	0.0477492	0.00546798	2.49e-18	136016	TRUE	reported	MedicineITLab	TRUE	TRUE	82.1363
Phospholipids to total lipids ratio in medium VLDL || ebi-cfb233-GCST90302066	rs1864163	16	A	G	56997233	0.0308394	0.00468418	4.59e-11	136016	TRUE	reported	MedicineITLab	TRUE	TRUE	47.3141
Phospholipids to total lipids ratio in medium VLDL || ebi-cfb233-GCST90302066	rs4722551	7	T	C	25991826	-0.033569	0.00527388	1.95e-10	136016	TRUE	reported	MedicineITLab	TRUE	TRUE	44.1917
Phospholipids to total lipids ratio in medium VLDL || ebi-cfb233-GCST90302066	rs6492720	13	T	C	95256305	-0.0231027	0.00410272	1.79e-08	136016	TRUE	reported	MedicineITLab	TRUE	TRUE	33.1169
Phospholipids to total lipids ratio in medium VLDL || ebi-cfb233-GCST90302066	rs58542926	19	T	C	19379549	0.0688812	0.00753588	6.22e-20	136016	TRUE	reported	MedicineITLab	TRUE	TRUE	85.9601
Phospholipids to total lipids ratio in medium VLDL || ebi-cfb233-GCST90302066	rs9687846	5	A	G	55861894	-0.0351181	0.00520667	1.53e-11	136016	TRUE	reported	MedicineITLab	TRUE	TRUE	49.9217
Phospholipids to total lipids ratio in medium VLDL || ebi-cfb233-GCST90302066	rs964184	11	C	G	116648917	0.122292	0.00553747	4.45e-108	136016	TRUE	reported	MedicineITLab	TRUE	TRUE	519.257
Phospholipids to total lipids ratio in medium VLDL || ebi-cfb233-GCST90302066	rs8178824	17	T	C	64224775	0.140395	0.0139672	9.03e-24	136016	TRUE	reported	MedicineITLab	TRUE	TRUE	150.646
Phospholipids to total lipids ratio in medium VLDL || ebi-cfb233-GCST90302066	rs78058190	2	A	G	219699999	-0.056589	0.0100369	1.72e-08	136016	TRUE	reported	MedicineITLab	TRUE	TRUE	55.1551
Phospholipids to total lipids ratio in medium VLDL || ebi-cfb233-GCST90302066	rs77625657	10	A	G	74534988	0.0555105	0.00863837	1.31e-10	136016	TRUE	reported	MedicineITLab	TRUE	TRUE	64.8066
Phospholipids to total lipids ratio in medium VLDL || ebi-cfb233-GCST90302066	rs7534572	1	C	G	62999675	0.0268991	0.00447889	1.9e-09	136016	TRUE	reported	MedicineITLab	TRUE	TRUE	43.4388
Phospholipids to total lipids ratio in medium VLDL || ebi-cfb233-GCST90302066	rs7528419	1	A	G	109817192	0.0490047	0.00481911	2.73e-24	136016	TRUE	reported	MedicineITLab	TRUE	TRUE	113.105
Phospholipids to total lipids ratio in medium VLDL || ebi-cfb233-GCST90302066	rs7412	19	T	C	45412079	-0.18952	0.0078492	8.41e-129	136016	TRUE	reported	MedicineITLab	TRUE	TRUE	684.585
Phospholipids to total lipids ratio in medium VLDL || ebi-cfb233-GCST90302066	rs73596816	6	A	G	161017363	0.0859559	0.0120328	9.1e-13	136016	TRUE	reported	MedicineITLab	TRUE	TRUE	69.7858
Phospholipids to total lipids ratio in medium VLDL || ebi-cfb233-GCST90302066	rs73015030	19	A	G	11207516	-0.0659327	0.011687	1.69e-08	136016	TRUE	reported	MedicineITLab	TRUE	TRUE	38.7401
Phospholipids to total lipids ratio in medium VLDL || ebi-cfb233-GCST90302066	rs72836561	17	T	C	41926126	-0.138085	0.0120482	2.07e-30	136016	TRUE	reported	MedicineITLab	TRUE	TRUE	163.29
Phospholipids to total lipids ratio in medium VLDL || ebi-cfb233-GCST90302066	rs704	17	A	G	26694861	0.0219044	0.00398123	3.76e-08	136016	TRUE	reported	MedicineITLab	TRUE	TRUE	32.5271
Phospholipids to total lipids ratio in medium VLDL || ebi-cfb233-GCST90302066	rs7012814	8	A	G	9173358	0.02377	0.0041095	7.29e-09	136016	TRUE	reported	MedicineITLab	TRUE	TRUE	38.4157
Phospholipids to total lipids ratio in medium VLDL || ebi-cfb233-GCST90302066	rs117733303	6	A	G	160922870	-0.160986	0.0159951	7.91e-24	136016	TRUE	reported	MedicineITLab	TRUE	TRUE	200.143
Phospholipids to total lipids ratio in medium VLDL || ebi-cfb233-GCST90302066	rs635634	9	T	C	136155000	0.0640751	0.0049792	6.77e-38	136016	TRUE	reported	MedicineITLab	TRUE	TRUE	170.077
Phospholipids to total lipids ratio in medium VLDL || ebi-cfb233-GCST90302066	rs477964	2	A	G	21402916	-0.053526	0.00453339	3.59e-32	136016	TRUE	reported	MedicineITLab	TRUE	TRUE	146.132
Phospholipids to total lipids ratio in medium VLDL || ebi-cfb233-GCST90302066	rs1169294	12	A	G	121426594	0.0249252	0.00414335	1.79e-09	136016	TRUE	reported	MedicineITLab	TRUE	TRUE	37.8037
Phospholipids to total lipids ratio in medium VLDL || ebi-cfb233-GCST90302066	rs1560390	15	T	C	58580781	0.0533462	0.00499724	1.33e-26	136016	TRUE	reported	MedicineITLab	TRUE	TRUE	126.967
Phospholipids to total lipids ratio in medium VLDL || ebi-cfb233-GCST90302066	rs11591147	1	T	G	55505647	-0.133741	0.0144572	2.23e-20	136016	TRUE	reported	MedicineITLab	TRUE	TRUE	135.772
Phospholipids to total lipids ratio in medium VLDL || ebi-cfb233-GCST90302066	rs114609017	6	A	G	32585632	-0.0699014	0.012566	2.66e-08	136016	TRUE	reported	MedicineITLab	TRUE	TRUE	42.6773
Phospholipids to total lipids ratio in medium VLDL || ebi-cfb233-GCST90302066	rs11083752	19	A	G	45454363	-0.0233228	0.00399657	5.36e-09	136016	TRUE	reported	MedicineITLab	TRUE	TRUE	36.9249
Phospholipids to total lipids ratio in medium VLDL || ebi-cfb233-GCST90302066	rs10822161	10	A	G	65118203	0.0280046	0.0040218	3.33e-12	136016	TRUE	reported	MedicineITLab	TRUE	TRUE	52.8159
Phospholipids to total lipids ratio in medium VLDL || ebi-cfb233-GCST90302066	rs116843064	19	A	G	8429323	0.156512	0.0149656	1.35e-25	136016	TRUE	reported	MedicineITLab	TRUE	TRUE	138.414
Phospholipids to total lipids ratio in medium VLDL || ebi-cfb233-GCST90302066	rs10455872	6	A	G	161010118	-0.135336	0.00831496	1.46e-59	136016	TRUE	reported	MedicineITLab	TRUE	TRUE	325.994
Docosahexaenoic acid (22:6) levels || ebi-cfb233-GCST90301955	rs188247550	19	T	C	19396616	-0.210584	0.014908	2.64e-45	136016	TRUE	reported	MedicineITLab	TRUE	TRUE	480.435
Docosahexaenoic acid (22:6) levels || ebi-cfb233-GCST90301955	rs157595	19	A	G	45425460	-0.0493312	0.00424276	3e-31	136016	TRUE	reported	MedicineITLab	TRUE	TRUE	156.772
Docosahexaenoic acid (22:6) levels || ebi-cfb233-GCST90301955	rs139974673	15	T	C	44027885	-0.090166	0.0145881	6.38e-10	136016	TRUE	reported	MedicineITLab	TRUE	TRUE	56.8677
Docosahexaenoic acid (22:6) levels || ebi-cfb233-GCST90301955	rs12928099	16	A	C	15150505	0.0593285	0.00444171	1.08e-40	136016	TRUE	reported	MedicineITLab	TRUE	TRUE	195.602
Docosahexaenoic acid (22:6) levels || ebi-cfb233-GCST90301955	rs1260326	2	T	C	27730940	0.0598079	0.00415032	4.45e-47	136016	TRUE	reported	MedicineITLab	TRUE	TRUE	230.1
Docosahexaenoic acid (22:6) levels || ebi-cfb233-GCST90301955	rs12446515	16	T	C	56987015	0.0356719	0.00429375	9.74e-17	136016	TRUE	reported	MedicineITLab	TRUE	TRUE	74.6805
Docosahexaenoic acid (22:6) levels || ebi-cfb233-GCST90301955	rs11895352	2	T	C	20367135	-0.0259341	0.00399887	8.85e-11	136016	TRUE	reported	MedicineITLab	TRUE	TRUE	45.7325
Docosahexaenoic acid (22:6) levels || ebi-cfb233-GCST90301955	rs11754773	6	A	G	34577257	0.0368324	0.00668252	3.55e-08	136016	TRUE	reported	MedicineITLab	TRUE	TRUE	37.8249
Docosahexaenoic acid (22:6) levels || ebi-cfb233-GCST90301955	rs1077834	15	T	C	58723479	-0.113706	0.00463724	9.01e-133	136016	TRUE	reported	MedicineITLab	TRUE	TRUE	640.842
Docosahexaenoic acid (22:6) levels || ebi-cfb233-GCST90301955	rs2043085	15	T	C	58680954	0.0902775	0.00408333	2.6e-108	136016	TRUE	reported	MedicineITLab	TRUE	TRUE	538.344
Docosahexaenoic acid (22:6) levels || ebi-cfb233-GCST90301955	rs10740115	10	A	G	65094990	0.0264726	0.0039896	3.24e-11	136016	TRUE	reported	MedicineITLab	TRUE	TRUE	47.5677
Docosahexaenoic acid (22:6) levels || ebi-cfb233-GCST90301955	rs1007205	1	T	C	62936912	-0.0545536	0.00416531	3.42e-39	136016	TRUE	reported	MedicineITLab	TRUE	TRUE	182.069
Docosahexaenoic acid (22:6) levels || ebi-cfb233-GCST90301955	rs10020631	4	A	G	69353863	0.0361304	0.00506243	9.54e-13	136016	TRUE	reported	MedicineITLab	TRUE	TRUE	64.9685
Docosahexaenoic acid (22:6) levels || ebi-cfb233-GCST90301955	rs7696472	4	A	G	69538180	0.0253579	0.00434348	5.28e-09	136016	TRUE	reported	MedicineITLab	TRUE	TRUE	43.7414
Docosahexaenoic acid (22:6) levels || ebi-cfb233-GCST90301955	rs77960347	18	A	G	47109955	-0.209312	0.0198069	4.21e-26	136016	TRUE	reported	MedicineITLab	TRUE	TRUE	143.777
Docosahexaenoic acid (22:6) levels || ebi-cfb233-GCST90301955	rs7979478	12	A	G	121420263	0.0270967	0.00412309	4.97e-11	136016	TRUE	reported	MedicineITLab	TRUE	TRUE	48.4624
Docosahexaenoic acid (22:6) levels || ebi-cfb233-GCST90301955	rs964184	11	C	G	116648917	-0.0888472	0.00567157	2.61e-55	136016	TRUE	reported	MedicineITLab	TRUE	TRUE	274.339
Docosahexaenoic acid (22:6) levels || ebi-cfb233-GCST90301955	rs111997200	19	T	C	45466325	-0.0232424	0.00392488	3.18e-09	136016	TRUE	reported	MedicineITLab	TRUE	TRUE	36.6486
Docosahexaenoic acid (22:6) levels || ebi-cfb233-GCST90301955	rs2156552	18	A	T	47181668	-0.0454516	0.00537904	2.92e-17	136016	TRUE	reported	MedicineITLab	TRUE	TRUE	78.8934
Docosahexaenoic acid (22:6) levels || ebi-cfb233-GCST90301955	rs146655629	6	T	C	11054745	-0.0519091	0.00501698	4.33e-25	136016	TRUE	reported	MedicineITLab	TRUE	TRUE	122.731
Docosahexaenoic acid (22:6) levels || ebi-cfb233-GCST90301955	rs2229738	11	T	C	68562328	-0.121732	0.00741419	1.4e-60	136016	TRUE	reported	MedicineITLab	TRUE	TRUE	391.992
Docosahexaenoic acid (22:6) levels || ebi-cfb233-GCST90301955	rs72930744	2	T	C	203597269	-0.0254123	0.00454103	2.19e-08	136016	TRUE	reported	MedicineITLab	TRUE	TRUE	35.905
Docosahexaenoic acid (22:6) levels || ebi-cfb233-GCST90301955	rs646776	1	T	C	109818530	0.0404669	0.00476225	1.94e-17	136016	TRUE	reported	MedicineITLab	TRUE	TRUE	77.1806
Docosahexaenoic acid (22:6) levels || ebi-cfb233-GCST90301955	rs59950280	4	A	G	3452345	0.023923	0.00438166	4.77e-08	136016	TRUE	reported	MedicineITLab	TRUE	TRUE	33.6756
Docosahexaenoic acid (22:6) levels || ebi-cfb233-GCST90301955	rs2207132	20	A	G	39142516	0.0971689	0.0113909	1.46e-17	136016	TRUE	reported	MedicineITLab	TRUE	TRUE	110.702
Docosahexaenoic acid (22:6) levels || ebi-cfb233-GCST90301955	rs58542926	19	T	C	19379549	-0.119985	0.00781332	3.2e-53	136016	TRUE	reported	MedicineITLab	TRUE	TRUE	260.488
Docosahexaenoic acid (22:6) levels || ebi-cfb233-GCST90301955	rs55776147	5	A	G	156400808	-0.0310799	0.00409292	3.11e-14	136016	TRUE	reported	MedicineITLab	TRUE	TRUE	60.1636
Docosahexaenoic acid (22:6) levels || ebi-cfb233-GCST90301955	rs499974	11	A	C	75455021	-0.0507805	0.00523156	2.83e-22	136016	TRUE	reported	MedicineITLab	TRUE	TRUE	105.091
Docosahexaenoic acid (22:6) levels || ebi-cfb233-GCST90301955	rs4646368	17	A	G	17465458	-0.0238449	0.00399743	2.45e-09	136016	TRUE	reported	MedicineITLab	TRUE	TRUE	38.6761
Docosahexaenoic acid (22:6) levels || ebi-cfb233-GCST90301955	rs4134496	7	A	G	155019285	0.0392623	0.00646488	1.25e-09	136016	TRUE	reported	MedicineITLab	TRUE	TRUE	51.1397
Docosahexaenoic acid (22:6) levels || ebi-cfb233-GCST90301955	rs4876611	8	A	G	116671848	-0.0243788	0.00444054	4.02e-08	136016	TRUE	reported	MedicineITLab	TRUE	TRUE	33.1258
Docosahexaenoic acid (22:6) levels || ebi-cfb233-GCST90301955	rs35913552	2	A	G	21272896	-0.0571101	0.00585237	1.7e-22	136016	TRUE	reported	MedicineITLab	TRUE	TRUE	108.374
Docosahexaenoic acid (22:6) levels || ebi-cfb233-GCST90301955	rs35493868	7	C	G	73039406	0.044367	0.00518681	1.19e-17	136016	TRUE	reported	MedicineITLab	TRUE	TRUE	82.3253
Docosahexaenoic acid (22:6) levels || ebi-cfb233-GCST90301955	rs34409228	7	T	C	1102674	0.0394574	0.00606231	7.58e-11	136016	TRUE	reported	MedicineITLab	TRUE	TRUE	49.0711
Docosahexaenoic acid (22:6) levels || ebi-cfb233-GCST90301955	rs325	8	T	C	19819328	0.0378555	0.00681181	2.74e-08	136016	TRUE	reported	MedicineITLab	TRUE	TRUE	34.9685
Docosahexaenoic acid (22:6) levels || ebi-cfb233-GCST90301955	rs2954021	8	A	G	126482077	0.0544569	0.00407076	8.18e-41	136016	TRUE	reported	MedicineITLab	TRUE	TRUE	201.885
Docosahexaenoic acid (22:6) levels || ebi-cfb233-GCST90301955	rs2740488	9	A	C	107661742	0.0283174	0.00463632	1.01e-09	136016	TRUE	reported	MedicineITLab	TRUE	TRUE	41.1944
Docosahexaenoic acid (22:6) levels || ebi-cfb233-GCST90301955	rs259879	11	A	C	61809326	-0.0272064	0.00434172	3.7e-10	136016	TRUE	reported	MedicineITLab	TRUE	TRUE	44.2844
Docosahexaenoic acid (22:6) levels || ebi-cfb233-GCST90301955	rs2278426	19	T	C	11350488	-0.0553663	0.00869264	1.9e-10	136016	TRUE	reported	MedicineITLab	TRUE	TRUE	69.4222
Docosahexaenoic acid (22:6) levels || ebi-cfb233-GCST90301955	rs3741252	11	T	C	61511498	0.0827105	0.00722999	2.64e-30	136016	TRUE	reported	MedicineITLab	TRUE	TRUE	197.51
Cholesterol esters in medium VLDL || ebi-cfb233-GCST90302059	rs17398765	2	A	G	21270751	-0.0610077	0.00812739	6.08e-14	136016	TRUE	reported	MedicineITLab	TRUE	TRUE	69.3277
Cholesterol esters in medium VLDL || ebi-cfb233-GCST90302059	rs141469619	11	A	G	116714293	-0.267351	0.0240973	1.33e-28	136016	TRUE	reported	MedicineITLab	TRUE	TRUE	209.948
Cholesterol esters in medium VLDL || ebi-cfb233-GCST90302059	rs141864196	19	A	G	45405499	-0.0993462	0.0139996	1.28e-12	136016	TRUE	reported	MedicineITLab	TRUE	TRUE	66.75
Cholesterol esters in medium VLDL || ebi-cfb233-GCST90302059	rs1540037	18	A	G	47182664	-0.0310813	0.00495393	3.52e-10	136016	TRUE	reported	MedicineITLab	TRUE	TRUE	45.11
Cholesterol esters in medium VLDL || ebi-cfb233-GCST90302059	rs1551393	8	A	T	126631139	-0.0252101	0.00447623	1.78e-08	136016	TRUE	reported	MedicineITLab	TRUE	TRUE	35.8089
Cholesterol esters in medium VLDL || ebi-cfb233-GCST90302059	rs17414716	1	A	G	55759138	0.189537	0.0195606	3.33e-22	136016	TRUE	reported	MedicineITLab	TRUE	TRUE	238.621
Cholesterol esters in medium VLDL || ebi-cfb233-GCST90302059	rs139974673	15	T	C	44027885	-0.138514	0.0143706	5.49e-22	136016	TRUE	reported	MedicineITLab	TRUE	TRUE	133.786
Cholesterol esters in medium VLDL || ebi-cfb233-GCST90302059	rs183130	16	T	C	56991363	-0.104282	0.0043755	1.51e-125	136016	TRUE	reported	MedicineITLab	TRUE	TRUE	640.883
Cholesterol esters in medium VLDL || ebi-cfb233-GCST90302059	rs2043085	15	T	C	58680954	0.0296514	0.00410901	5.35e-13	136016	TRUE	reported	MedicineITLab	TRUE	TRUE	57.8881
Cholesterol esters in medium VLDL || ebi-cfb233-GCST90302059	rs2287997	16	A	G	72140553	0.0278325	0.00490517	1.39e-08	136016	TRUE	reported	MedicineITLab	TRUE	TRUE	34.9685
Cholesterol esters in medium VLDL || ebi-cfb233-GCST90302059	rs2317877	3	T	C	57423925	-0.0269118	0.0042837	3.34e-10	136016	TRUE	reported	MedicineITLab	TRUE	TRUE	41.9431
Cholesterol esters in medium VLDL || ebi-cfb233-GCST90302059	rs2738447	19	A	C	11227480	-0.0244044	0.00400052	1.06e-09	136016	TRUE	reported	MedicineITLab	TRUE	TRUE	38.9522
Cholesterol esters in medium VLDL || ebi-cfb233-GCST90302059	rs1800588	15	T	C	58723675	0.0435707	0.00468533	1.41e-20	136016	TRUE	reported	MedicineITLab	TRUE	TRUE	92.2697
Cholesterol esters in medium VLDL || ebi-cfb233-GCST90302059	rs13240994	7	T	C	73016862	0.0667523	0.00529787	2.12e-36	136016	TRUE	reported	MedicineITLab	TRUE	TRUE	182.544
Cholesterol esters in medium VLDL || ebi-cfb233-GCST90302059	rs2740488	9	A	C	107661742	0.0305591	0.00461959	3.71e-11	136016	TRUE	reported	MedicineITLab	TRUE	TRUE	47.9141
Cholesterol esters in medium VLDL || ebi-cfb233-GCST90302059	rs12750160	1	T	C	55674000	-0.139432	0.0231748	1.78e-09	136016	TRUE	reported	MedicineITLab	TRUE	TRUE	69.9535
Cholesterol esters in medium VLDL || ebi-cfb233-GCST90302059	rs1260326	2	T	C	27730940	0.0823767	0.00417113	8.14e-87	136016	TRUE	reported	MedicineITLab	TRUE	TRUE	437.1
Cholesterol esters in medium VLDL || ebi-cfb233-GCST90302059	rs12271743	11	T	C	117026154	0.0619389	0.0103053	1.85e-09	136016	TRUE	reported	MedicineITLab	TRUE	TRUE	48.1775
Cholesterol esters in medium VLDL || ebi-cfb233-GCST90302059	rs117733303	6	A	G	160922870	0.134271	0.0158726	2.69e-17	136016	TRUE	reported	MedicineITLab	TRUE	TRUE	138.241
Cholesterol esters in medium VLDL || ebi-cfb233-GCST90302059	rs117113213	20	A	G	39165692	0.101975	0.0113784	3.19e-19	136016	TRUE	reported	MedicineITLab	TRUE	TRUE	122.707
Cholesterol esters in medium VLDL || ebi-cfb233-GCST90302059	rs115849089	8	A	G	19912370	-0.160151	0.00641857	2.07e-137	136016	TRUE	reported	MedicineITLab	TRUE	TRUE	727.884
Cholesterol esters in medium VLDL || ebi-cfb233-GCST90302059	rs112928559	8	T	C	19979846	0.076884	0.0122652	3.65e-10	136016	TRUE	reported	MedicineITLab	TRUE	TRUE	62.2193
Cholesterol esters in medium VLDL || ebi-cfb233-GCST90302059	rs112107114	19	A	G	11190074	-0.108788	0.00650767	9.87e-63	136016	TRUE	reported	MedicineITLab	TRUE	TRUE	329.692
Cholesterol esters in medium VLDL || ebi-cfb233-GCST90302059	rs10872311	6	A	C	127438642	0.029502	0.00450793	5.97e-11	136016	TRUE	reported	MedicineITLab	TRUE	TRUE	46.4305
Cholesterol esters in medium VLDL || ebi-cfb233-GCST90302059	rs10455872	6	A	G	161010118	0.113476	0.00851081	1.48e-40	136016	TRUE	reported	MedicineITLab	TRUE	TRUE	229.024
Cholesterol esters in medium VLDL || ebi-cfb233-GCST90302059	rs10420434	19	A	G	45451190	-0.0580818	0.0102666	1.54e-08	136016	TRUE	reported	MedicineITLab	TRUE	TRUE	38.4449
Cholesterol esters in medium VLDL || ebi-cfb233-GCST90302059	rs1024137	2	T	G	227095876	0.0279038	0.00417555	2.35e-11	136016	TRUE	reported	MedicineITLab	TRUE	TRUE	48.2855
Cholesterol esters in medium VLDL || ebi-cfb233-GCST90302059	rs10184004	2	T	C	165508389	-0.030278	0.00419271	5.14e-13	136016	TRUE	reported	MedicineITLab	TRUE	TRUE	58.9693
Cholesterol esters in medium VLDL || ebi-cfb233-GCST90302059	rs1007205	1	T	C	62936912	-0.0830117	0.00418723	1.81e-87	136016	TRUE	reported	MedicineITLab	TRUE	TRUE	422.25
Cholesterol esters in medium VLDL || ebi-cfb233-GCST90302059	rs12916	5	T	C	74656539	-0.0479645	0.00397717	1.72e-33	136016	TRUE	reported	MedicineITLab	TRUE	TRUE	153.642
Cholesterol esters in medium VLDL || ebi-cfb233-GCST90302059	rs28397289	6	T	C	31197407	0.0308024	0.00498004	6.2e-10	136016	TRUE	reported	MedicineITLab	TRUE	TRUE	42.274
Cholesterol esters in medium VLDL || ebi-cfb233-GCST90302059	rs748273	1	A	G	219650950	-0.0238997	0.00430269	2.78e-08	136016	TRUE	reported	MedicineITLab	TRUE	TRUE	32.4245
Cholesterol esters in medium VLDL || ebi-cfb233-GCST90302059	rs2954021	8	A	G	126482077	0.0838245	0.00409409	3.63e-93	136016	TRUE	reported	MedicineITLab	TRUE	TRUE	479.311
Cholesterol esters in medium VLDL || ebi-cfb233-GCST90302059	rs687339	3	T	C	135932359	0.0389998	0.00489102	1.54e-15	136016	TRUE	reported	MedicineITLab	TRUE	TRUE	68.3147
Cholesterol esters in medium VLDL || ebi-cfb233-GCST90302059	rs6874202	5	T	C	156391628	-0.0452779	0.00410736	2.94e-28	136016	TRUE	reported	MedicineITLab	TRUE	TRUE	127.848
Cholesterol esters in medium VLDL || ebi-cfb233-GCST90302059	rs6968865	7	A	T	17287269	-0.0258903	0.00427742	1.42e-09	136016	TRUE	reported	MedicineITLab	TRUE	TRUE	43.1329
Cholesterol esters in medium VLDL || ebi-cfb233-GCST90302059	rs6974288	7	A	G	130424212	0.0261869	0.00411712	2.01e-10	136016	TRUE	reported	MedicineITLab	TRUE	TRUE	46.5219
Cholesterol esters in medium VLDL || ebi-cfb233-GCST90302059	rs72836561	17	T	C	41926126	0.115453	0.0118247	1.61e-22	136016	TRUE	reported	MedicineITLab	TRUE	TRUE	115.129
Cholesterol esters in medium VLDL || ebi-cfb233-GCST90302059	rs7573158	2	A	G	118828445	-0.0432133	0.00768568	1.88e-08	136016	TRUE	reported	MedicineITLab	TRUE	TRUE	43.9758
Cholesterol esters in medium VLDL || ebi-cfb233-GCST90302059	rs7337339	13	A	G	114544155	0.0327978	0.00468537	2.56e-12	136016	TRUE	reported	MedicineITLab	TRUE	TRUE	56.7286
Cholesterol esters in medium VLDL || ebi-cfb233-GCST90302059	rs7395581	11	A	G	47246397	0.0273769	0.00415712	4.53e-11	136016	TRUE	reported	MedicineITLab	TRUE	TRUE	47.1044
Cholesterol esters in medium VLDL || ebi-cfb233-GCST90302059	rs7460653	8	C	G	18266983	0.0305074	0.00536291	1.28e-08	136016	TRUE	reported	MedicineITLab	TRUE	TRUE	37.7023
Cholesterol esters in medium VLDL || ebi-cfb233-GCST90302059	rs998584	6	A	C	43757896	0.0274612	0.00404554	1.14e-11	136016	TRUE	reported	MedicineITLab	TRUE	TRUE	51.2914
Cholesterol esters in medium VLDL || ebi-cfb233-GCST90302059	rs9687846	5	A	G	55861894	0.0455284	0.00523204	3.27e-18	136016	TRUE	reported	MedicineITLab	TRUE	TRUE	83.6748
Cholesterol esters in medium VLDL || ebi-cfb233-GCST90302059	rs964184	11	C	G	116648917	-0.219997	0.0056937	1e-200	136016	TRUE	reported	MedicineITLab	TRUE	TRUE	1704.34
Cholesterol esters in medium VLDL || ebi-cfb233-GCST90302059	rs28533694	6	T	C	32587235	0.0445808	0.00456395	1.54e-22	136016	TRUE	reported	MedicineITLab	TRUE	TRUE	121.549
Cholesterol esters in medium VLDL || ebi-cfb233-GCST90302059	rs79598313	1	T	C	27284913	0.0872681	0.0128217	1e-11	136016	TRUE	reported	MedicineITLab	TRUE	TRUE	60.3129
Cholesterol esters in medium VLDL || ebi-cfb233-GCST90302059	rs78058190	2	A	G	219699999	0.0679933	0.00989942	6.49e-12	136016	TRUE	reported	MedicineITLab	TRUE	TRUE	79.2049
Cholesterol esters in medium VLDL || ebi-cfb233-GCST90302059	rs646776	1	T	C	109818530	0.0554739	0.00474061	1.25e-31	136016	TRUE	reported	MedicineITLab	TRUE	TRUE	145.251
Cholesterol esters in medium VLDL || ebi-cfb233-GCST90302059	rs632057	6	T	G	139834012	0.0257129	0.0041722	7.14e-10	136016	TRUE	reported	MedicineITLab	TRUE	TRUE	42.9786
Cholesterol esters in medium VLDL || ebi-cfb233-GCST90302059	rs73066481	7	C	G	21611187	0.0330151	0.00487867	1.31e-11	136016	TRUE	reported	MedicineITLab	TRUE	TRUE	49.0537
Cholesterol esters in medium VLDL || ebi-cfb233-GCST90302059	rs61933421	12	A	C	125235171	-0.0370376	0.00642187	8.05e-09	136016	TRUE	reported	MedicineITLab	TRUE	TRUE	40.2937
Cholesterol esters in medium VLDL || ebi-cfb233-GCST90302059	rs34827707	19	A	G	45541782	-0.0907466	0.0145705	4.72e-10	136016	TRUE	reported	MedicineITLab	TRUE	TRUE	60.7832
Cholesterol esters in medium VLDL || ebi-cfb233-GCST90302059	rs35135293	2	T	C	20363666	-0.0274133	0.00395887	4.37e-12	136016	TRUE	reported	MedicineITLab	TRUE	TRUE	50.8411
Cholesterol esters in medium VLDL || ebi-cfb233-GCST90302059	rs41279633	7	T	G	44580876	0.0448023	0.00539734	1.03e-16	136016	TRUE	reported	MedicineITLab	TRUE	TRUE	77.2683
Cholesterol esters in medium VLDL || ebi-cfb233-GCST90302059	rs62543565	9	A	C	16901067	-0.0254057	0.00425421	2.35e-09	136016	TRUE	reported	MedicineITLab	TRUE	TRUE	42.3603
Cholesterol esters in medium VLDL || ebi-cfb233-GCST90302059	rs429358	19	T	C	45411941	-0.120307	0.00551089	1.18e-105	136016	TRUE	reported	MedicineITLab	TRUE	TRUE	522.836
Cholesterol esters in medium VLDL || ebi-cfb233-GCST90302059	rs442177	4	T	G	88030261	0.0327461	0.00395622	1.26e-16	136016	TRUE	reported	MedicineITLab	TRUE	TRUE	71.7221
Cholesterol esters in medium VLDL || ebi-cfb233-GCST90302059	rs4665710	2	A	C	21221035	-0.0929193	0.00461629	4.15e-90	136016	TRUE	reported	MedicineITLab	TRUE	TRUE	464.29
Cholesterol esters in medium VLDL || ebi-cfb233-GCST90302059	rs4789227	17	T	C	73794354	0.0245279	0.00417776	4.33e-09	136016	TRUE	reported	MedicineITLab	TRUE	TRUE	36.6818
Cholesterol esters in medium VLDL || ebi-cfb233-GCST90302059	rs77823653	22	T	C	46762266	0.03951	0.00722001	4.44e-08	136016	TRUE	reported	MedicineITLab	TRUE	TRUE	34.1939
Cholesterol esters in medium VLDL || ebi-cfb233-GCST90302059	rs4860948	4	A	T	69340991	0.0299634	0.00499052	1.92e-09	136016	TRUE	reported	MedicineITLab	TRUE	TRUE	44.4218
Cholesterol esters in medium VLDL || ebi-cfb233-GCST90302059	rs540730	12	T	C	57807114	-0.0260821	0.00465764	2.15e-08	136016	TRUE	reported	MedicineITLab	TRUE	TRUE	33.6851
Cholesterol esters in medium VLDL || ebi-cfb233-GCST90302059	rs56132765	2	A	G	44078853	-0.0759113	0.00822159	2.63e-20	136016	TRUE	reported	MedicineITLab	TRUE	TRUE	101.45
Cholesterol esters in medium VLDL || ebi-cfb233-GCST90302059	rs58542926	19	T	C	19379549	-0.154867	0.0078595	1.98e-86	136016	TRUE	reported	MedicineITLab	TRUE	TRUE	435.075
Cholesterol esters in medium VLDL || ebi-cfb233-GCST90302059	rs60220392	19	T	C	56092549	-0.036007	0.00651995	3.34e-08	136016	TRUE	reported	MedicineITLab	TRUE	TRUE	34.0955
Cholesterol esters in medium VLDL || ebi-cfb233-GCST90302059	rs600038	9	T	C	136151806	-0.0299969	0.00483738	5.61e-10	136016	TRUE	reported	MedicineITLab	TRUE	TRUE	40.2921
Cholesterol esters in medium VLDL || ebi-cfb233-GCST90302059	rs59347135	8	C	G	19750044	-0.0693028	0.0095738	4.53e-13	136016	TRUE	reported	MedicineITLab	TRUE	TRUE	68.1729
Cholesterol esters in medium VLDL || ebi-cfb233-GCST90302059	rs4804576	19	T	G	11331354	-0.054875	0.00880303	4.56e-10	136016	TRUE	reported	MedicineITLab	TRUE	TRUE	67.3229
Cholesterol esters in medium VLDL || ebi-cfb233-GCST90302059	rs59950280	4	A	G	3452345	0.0271019	0.00449644	1.67e-09	136016	TRUE	reported	MedicineITLab	TRUE	TRUE	43.1788
Cholesteryl ester levels in chylomicrons and extremely large VLDL || ebi-cfb233-GCST90302164	rs1800588	15	T	C	58723675	0.0345298	0.00472484	2.71e-13	136016	TRUE	reported	MedicineITLab	TRUE	TRUE	57.988
Cholesteryl ester levels in chylomicrons and extremely large VLDL || ebi-cfb233-GCST90302164	rs183130	16	T	C	56991363	-0.0856728	0.00437544	2.27e-85	136016	TRUE	reported	MedicineITLab	TRUE	TRUE	431.821
Cholesteryl ester levels in chylomicrons and extremely large VLDL || ebi-cfb233-GCST90302164	rs185567543	4	A	T	74990001	-0.143921	0.0250214	8.82e-09	136016	TRUE	reported	MedicineITLab	TRUE	TRUE	72.3362
Cholesteryl ester levels in chylomicrons and extremely large VLDL || ebi-cfb233-GCST90302164	rs1883711	20	C	G	39179822	0.0811371	0.0115691	2.33e-12	136016	TRUE	reported	MedicineITLab	TRUE	TRUE	75.6978
Cholesteryl ester levels in chylomicrons and extremely large VLDL || ebi-cfb233-GCST90302164	rs2138161	2	T	C	227095159	-0.0280249	0.00417968	2.01e-11	136016	TRUE	reported	MedicineITLab	TRUE	TRUE	48.6483
Cholesteryl ester levels in chylomicrons and extremely large VLDL || ebi-cfb233-GCST90302164	rs2317877	3	T	C	57423925	-0.0256301	0.00428281	2.17e-09	136016	TRUE	reported	MedicineITLab	TRUE	TRUE	38.0558
Cholesteryl ester levels in chylomicrons and extremely large VLDL || ebi-cfb233-GCST90302164	rs28752982	6	T	C	31306536	0.0309174	0.00472297	5.9e-11	136016	TRUE	reported	MedicineITLab	TRUE	TRUE	63.88
Cholesteryl ester levels in chylomicrons and extremely large VLDL || ebi-cfb233-GCST90302164	rs2954021	8	A	G	126482077	0.0777205	0.00409363	2.24e-80	136016	TRUE	reported	MedicineITLab	TRUE	TRUE	411.843
Cholesteryl ester levels in chylomicrons and extremely large VLDL || ebi-cfb233-GCST90302164	rs35135293	2	T	C	20363666	-0.0231163	0.00403204	9.86e-09	136016	TRUE	reported	MedicineITLab	TRUE	TRUE	36.1455
Cholesteryl ester levels in chylomicrons and extremely large VLDL || ebi-cfb233-GCST90302164	rs3923912	2	A	C	44057570	0.0671883	0.00826839	4.44e-16	136016	TRUE	reported	MedicineITLab	TRUE	TRUE	80.5185
Cholesteryl ester levels in chylomicrons and extremely large VLDL || ebi-cfb233-GCST90302164	rs41279633	7	T	G	44580876	0.0380896	0.00539817	1.71e-12	136016	TRUE	reported	MedicineITLab	TRUE	TRUE	55.8399
Cholesteryl ester levels in chylomicrons and extremely large VLDL || ebi-cfb233-GCST90302164	rs442177	4	T	G	88030261	0.032437	0.00395539	2.39e-16	136016	TRUE	reported	MedicineITLab	TRUE	TRUE	70.3775
Cholesteryl ester levels in chylomicrons and extremely large VLDL || ebi-cfb233-GCST90302164	rs4665710	2	A	C	21221035	-0.0660097	0.00461612	2.19e-46	136016	TRUE	reported	MedicineITLab	TRUE	TRUE	234.189
Cholesteryl ester levels in chylomicrons and extremely large VLDL || ebi-cfb233-GCST90302164	rs4789227	17	T	C	73794354	0.0245002	0.00417655	4.46e-09	136016	TRUE	reported	MedicineITLab	TRUE	TRUE	36.6044
Cholesteryl ester levels in chylomicrons and extremely large VLDL || ebi-cfb233-GCST90302164	rs28718232	6	A	G	32626750	-0.0483811	0.00526714	4.1e-20	136016	TRUE	reported	MedicineITLab	TRUE	TRUE	117.884
Cholesteryl ester levels in chylomicrons and extremely large VLDL || ebi-cfb233-GCST90302164	rs429358	19	T	C	45411941	-0.107351	0.00551202	1.76e-84	136016	TRUE	reported	MedicineITLab	TRUE	TRUE	415.96
Cholesteryl ester levels in chylomicrons and extremely large VLDL || ebi-cfb233-GCST90302164	rs11039131	11	T	C	47232038	0.024676	0.00424524	6.15e-09	136016	TRUE	reported	MedicineITLab	TRUE	TRUE	35.866
Cholesteryl ester levels in chylomicrons and extremely large VLDL || ebi-cfb233-GCST90302164	rs17398765	2	A	G	21270751	-0.0467538	0.00827616	1.61e-08	136016	TRUE	reported	MedicineITLab	TRUE	TRUE	40.8601
Cholesteryl ester levels in chylomicrons and extremely large VLDL || ebi-cfb233-GCST90302164	rs1007205	1	T	C	62936912	-0.0755518	0.00418696	8.71e-73	136016	TRUE	reported	MedicineITLab	TRUE	TRUE	349.583
Cholesteryl ester levels in chylomicrons and extremely large VLDL || ebi-cfb233-GCST90302164	rs10184004	2	T	C	165508389	-0.0315963	0.00419263	4.84e-14	136016	TRUE	reported	MedicineITLab	TRUE	TRUE	64.2187
Cholesteryl ester levels in chylomicrons and extremely large VLDL || ebi-cfb233-GCST90302164	rs10455872	6	A	G	161010118	0.172067	0.00851339	7.79e-91	136016	TRUE	reported	MedicineITLab	TRUE	TRUE	528.432
Cholesteryl ester levels in chylomicrons and extremely large VLDL || ebi-cfb233-GCST90302164	rs10872311	6	A	C	127438642	0.0258095	0.00450714	1.03e-08	136016	TRUE	reported	MedicineITLab	TRUE	TRUE	35.5491
Cholesteryl ester levels in chylomicrons and extremely large VLDL || ebi-cfb233-GCST90302164	rs4804576	19	T	G	11331354	-0.0526727	0.00879217	2.09e-09	136016	TRUE	reported	MedicineITLab	TRUE	TRUE	62.2727
Cholesteryl ester levels in chylomicrons and extremely large VLDL || ebi-cfb233-GCST90302164	rs11057799	12	T	C	125235679	-0.0372187	0.00642632	6.97e-09	136016	TRUE	reported	MedicineITLab	TRUE	TRUE	40.7455
Cholesteryl ester levels in chylomicrons and extremely large VLDL || ebi-cfb233-GCST90302164	rs1117816	4	A	C	69349018	-0.0275534	0.00498237	3.2e-08	136016	TRUE	reported	MedicineITLab	TRUE	TRUE	37.5183
Cholesteryl ester levels in chylomicrons and extremely large VLDL || ebi-cfb233-GCST90302164	rs115849089	8	A	G	19912370	-0.147036	0.00641716	3.45e-116	136016	TRUE	reported	MedicineITLab	TRUE	TRUE	613.041
Cholesteryl ester levels in chylomicrons and extremely large VLDL || ebi-cfb233-GCST90302164	rs11749783	5	T	C	74626082	-0.0400016	0.0040054	1.74e-23	136016	TRUE	reported	MedicineITLab	TRUE	TRUE	105.653
Cholesteryl ester levels in chylomicrons and extremely large VLDL || ebi-cfb233-GCST90302164	rs117733303	6	A	G	160922870	0.178209	0.0158497	2.49e-29	136016	TRUE	reported	MedicineITLab	TRUE	TRUE	245.34
Cholesteryl ester levels in chylomicrons and extremely large VLDL || ebi-cfb233-GCST90302164	rs12271743	11	T	C	117026154	0.0594741	0.0103081	7.94e-09	136016	TRUE	reported	MedicineITLab	TRUE	TRUE	44.4183
Cholesteryl ester levels in chylomicrons and extremely large VLDL || ebi-cfb233-GCST90302164	rs12458441	18	A	C	47122158	-0.0479656	0.00808485	2.98e-09	136016	TRUE	reported	MedicineITLab	TRUE	TRUE	47.8078
Cholesteryl ester levels in chylomicrons and extremely large VLDL || ebi-cfb233-GCST90302164	rs1260326	2	T	C	27730940	0.0783793	0.00417157	9.31e-79	136016	TRUE	reported	MedicineITLab	TRUE	TRUE	395.667
Cholesteryl ester levels in chylomicrons and extremely large VLDL || ebi-cfb233-GCST90302164	rs13240065	7	A	G	73015369	-0.067268	0.00613048	5.17e-28	136016	TRUE	reported	MedicineITLab	TRUE	TRUE	135.505
Cholesteryl ester levels in chylomicrons and extremely large VLDL || ebi-cfb233-GCST90302164	rs139974673	15	T	C	44027885	-0.122644	0.0145196	2.99e-17	136016	TRUE	reported	MedicineITLab	TRUE	TRUE	105.251
Cholesteryl ester levels in chylomicrons and extremely large VLDL || ebi-cfb233-GCST90302164	rs141864196	19	A	G	45405499	-0.091595	0.0140057	6.16e-11	136016	TRUE	reported	MedicineITLab	TRUE	TRUE	56.7362
Cholesteryl ester levels in chylomicrons and extremely large VLDL || ebi-cfb233-GCST90302164	rs144018203	11	C	G	116916060	0.255254	0.0241457	4.04e-26	136016	TRUE	reported	MedicineITLab	TRUE	TRUE	194.831
Cholesteryl ester levels in chylomicrons and extremely large VLDL || ebi-cfb233-GCST90302164	rs17414716	1	A	G	55759138	0.172143	0.0195767	1.45e-18	136016	TRUE	reported	MedicineITLab	TRUE	TRUE	196.772
Cholesteryl ester levels in chylomicrons and extremely large VLDL || ebi-cfb233-GCST90302164	rs4846923	1	T	G	230307222	0.0277806	0.00440002	2.72e-10	136016	TRUE	reported	MedicineITLab	TRUE	TRUE	45.554
Cholesteryl ester levels in chylomicrons and extremely large VLDL || ebi-cfb233-GCST90302164	rs2740488	9	A	C	107661742	0.0301387	0.00461863	6.78e-11	136016	TRUE	reported	MedicineITLab	TRUE	TRUE	46.6044
Cholesteryl ester levels in chylomicrons and extremely large VLDL || ebi-cfb233-GCST90302164	rs59347135	8	C	G	19750044	-0.0620437	0.00956656	8.85e-11	136016	TRUE	reported	MedicineITLab	TRUE	TRUE	54.7272
Cholesteryl ester levels in chylomicrons and extremely large VLDL || ebi-cfb233-GCST90302164	rs964184	11	C	G	116648917	-0.196822	0.00569297	1e-200	136016	TRUE	reported	MedicineITLab	TRUE	TRUE	1361.52
Cholesteryl ester levels in chylomicrons and extremely large VLDL || ebi-cfb233-GCST90302164	rs9687846	5	A	G	55861894	0.0442816	0.00523192	2.59e-17	136016	TRUE	reported	MedicineITLab	TRUE	TRUE	79.1181
Cholesteryl ester levels in chylomicrons and extremely large VLDL || ebi-cfb233-GCST90302164	rs998584	6	A	C	43757896	0.0250666	0.00404552	5.79e-10	136016	TRUE	reported	MedicineITLab	TRUE	TRUE	42.7338
Cholesteryl ester levels in chylomicrons and extremely large VLDL || ebi-cfb233-GCST90302164	rs58542926	19	T	C	19379549	-0.133407	0.00785778	1.2e-64	136016	TRUE	reported	MedicineITLab	TRUE	TRUE	322.588
Cholesteryl ester levels in chylomicrons and extremely large VLDL || ebi-cfb233-GCST90302164	rs78058190	2	A	G	219699999	0.0634388	0.00990532	1.51e-10	136016	TRUE	reported	MedicineITLab	TRUE	TRUE	68.9439
Cholesteryl ester levels in chylomicrons and extremely large VLDL || ebi-cfb233-GCST90302164	rs73455626	18	A	C	57942192	-0.025283	0.00440698	9.64e-09	136016	TRUE	reported	MedicineITLab	TRUE	TRUE	36.4496
Cholesteryl ester levels in chylomicrons and extremely large VLDL || ebi-cfb233-GCST90302164	rs7337339	13	A	G	114544155	0.0310578	0.00468397	3.34e-11	136016	TRUE	reported	MedicineITLab	TRUE	TRUE	50.8791
Cholesteryl ester levels in chylomicrons and extremely large VLDL || ebi-cfb233-GCST90302164	rs72836561	17	T	C	41926126	0.0930463	0.011827	3.63e-15	136016	TRUE	reported	MedicineITLab	TRUE	TRUE	74.7551
Cholesteryl ester levels in chylomicrons and extremely large VLDL || ebi-cfb233-GCST90302164	rs71352248	19	A	C	45502503	0.0557271	0.010003	2.53e-08	136016	TRUE	reported	MedicineITLab	TRUE	TRUE	38.4614
Cholesteryl ester levels in chylomicrons and extremely large VLDL || ebi-cfb233-GCST90302164	rs7075988	10	A	G	74639217	-0.0442874	0.00810699	4.69e-08	136016	TRUE	reported	MedicineITLab	TRUE	TRUE	47.6942
Cholesteryl ester levels in chylomicrons and extremely large VLDL || ebi-cfb233-GCST90302164	rs6974288	7	A	G	130424212	0.0244231	0.00411691	2.99e-09	136016	TRUE	reported	MedicineITLab	TRUE	TRUE	40.4635
Cholesteryl ester levels in chylomicrons and extremely large VLDL || ebi-cfb233-GCST90302164	rs6874202	5	T	C	156391628	-0.0396115	0.00410667	5.13e-22	136016	TRUE	reported	MedicineITLab	TRUE	TRUE	97.8165
Cholesteryl ester levels in chylomicrons and extremely large VLDL || ebi-cfb233-GCST90302164	rs687339	3	T	C	135932359	0.0346276	0.00489086	1.44e-12	136016	TRUE	reported	MedicineITLab	TRUE	TRUE	53.831
Cholesteryl ester levels in chylomicrons and extremely large VLDL || ebi-cfb233-GCST90302164	rs68042167	7	T	C	21598254	-0.0273087	0.0047101	6.72e-09	136016	TRUE	reported	MedicineITLab	TRUE	TRUE	35.7175
Cholesteryl ester levels in chylomicrons and extremely large VLDL || ebi-cfb233-GCST90302164	rs646776	1	T	C	109818530	0.0365442	0.00474125	1.28e-14	136016	TRUE	reported	MedicineITLab	TRUE	TRUE	62.9762
Cholesteryl ester levels in chylomicrons and extremely large VLDL || ebi-cfb233-GCST90302164	rs632057	6	T	G	139834012	0.0237046	0.00417196	1.33e-08	136016	TRUE	reported	MedicineITLab	TRUE	TRUE	36.5319
Cholesteryl ester levels in chylomicrons and extremely large VLDL || ebi-cfb233-GCST90302164	rs62543565	9	A	C	16901067	-0.0242707	0.00425368	1.16e-08	136016	TRUE	reported	MedicineITLab	TRUE	TRUE	38.6678
Cholesteryl ester levels in chylomicrons and extremely large VLDL || ebi-cfb233-GCST90302164	rs61194703	19	A	T	11192193	0.0839886	0.00638686	1.7e-39	136016	TRUE	reported	MedicineITLab	TRUE	TRUE	198.091
Cholesteryl ester levels in chylomicrons and extremely large VLDL || ebi-cfb233-GCST90302164	rs60220392	19	T	C	56092549	-0.0361529	0.00645441	2.13e-08	136016	TRUE	reported	MedicineITLab	TRUE	TRUE	34.4281
Ratio of diacylglycerol to triglycerides || ebi-cfb233-GCST90301954	rs116843064	19	A	G	8429323	-0.14854	0.0224399	3.61e-11	74743	TRUE	reported	MedicineITLab	TRUE	TRUE	63.4311
Ratio of diacylglycerol to triglycerides || ebi-cfb233-GCST90301954	rs12446515	16	T	C	56987015	-0.0403941	0.0061187	4.06e-11	74743	TRUE	reported	MedicineITLab	TRUE	TRUE	53.3562
Ratio of diacylglycerol to triglycerides || ebi-cfb233-GCST90301954	rs72836561	17	T	C	41926126	0.0982223	0.0164542	2.38e-09	74743	TRUE	reported	MedicineITLab	TRUE	TRUE	46.3183
Ratio of diacylglycerol to triglycerides || ebi-cfb233-GCST90301954	rs4665972	2	T	C	27598097	0.0521808	0.00604886	6.32e-18	74743	TRUE	reported	MedicineITLab	TRUE	TRUE	97.1852
Ratio of diacylglycerol to triglycerides || ebi-cfb233-GCST90301954	rs584007	19	A	G	45416478	-0.0396537	0.00589812	1.78e-11	74743	TRUE	reported	MedicineITLab	TRUE	TRUE	53.8794
Ratio of diacylglycerol to triglycerides || ebi-cfb233-GCST90301954	rs7557067	2	A	G	21208211	0.0397638	0.00678796	4.69e-09	74743	TRUE	reported	MedicineITLab	TRUE	TRUE	41.8435
Ratio of diacylglycerol to triglycerides || ebi-cfb233-GCST90301954	rs964184	11	C	G	116648917	-0.0532138	0.00855126	4.88e-10	74743	TRUE	reported	MedicineITLab	TRUE	TRUE	49.0594
Ratio of diacylglycerol to triglycerides || ebi-cfb233-GCST90301954	rs261291	15	T	C	58680178	-0.0394659	0.00577504	8.27e-12	74743	TRUE	reported	MedicineITLab	TRUE	TRUE	53.6293
Free cholesterol to total lipids ratio in large VLDL || ebi-cfb233-GCST90302024	rs2270925	5	T	C	156482099	-0.0270727	0.0046072	4.2e-09	126671	TRUE	reported	MedicineITLab	TRUE	TRUE	41.9439
Free cholesterol to total lipids ratio in large VLDL || ebi-cfb233-GCST90302024	rs964184	11	C	G	116648917	-0.120241	0.00607523	3.49e-87	126671	TRUE	reported	MedicineITLab	TRUE	TRUE	480.788
Free cholesterol to total lipids ratio in large VLDL || ebi-cfb233-GCST90302024	rs75679663	17	A	C	4667972	-0.101635	0.0183293	2.94e-08	126671	TRUE	reported	MedicineITLab	TRUE	TRUE	65.0624
Free cholesterol to total lipids ratio in large VLDL || ebi-cfb233-GCST90302024	rs72999033	19	T	C	19366632	-0.0536236	0.00929811	8.06e-09	126671	TRUE	reported	MedicineITLab	TRUE	TRUE	42.2514
Free cholesterol to total lipids ratio in large VLDL || ebi-cfb233-GCST90302024	rs6507939	18	A	C	47176261	-0.0391044	0.00617632	2.43e-10	126671	TRUE	reported	MedicineITLab	TRUE	TRUE	48.5121
Free cholesterol to total lipids ratio in large VLDL || ebi-cfb233-GCST90302024	rs442177	4	T	G	88030261	0.0254826	0.0042488	2e-09	126671	TRUE	reported	MedicineITLab	TRUE	TRUE	40.4407
Free cholesterol to total lipids ratio in large VLDL || ebi-cfb233-GCST90302024	rs438811	19	T	C	45416741	0.050735	0.00511841	3.68e-23	126671	TRUE	reported	MedicineITLab	TRUE	TRUE	115.381
Free cholesterol to total lipids ratio in large VLDL || ebi-cfb233-GCST90302024	rs2980868	8	T	C	126488235	-0.0508545	0.0044603	4.11e-30	126671	TRUE	reported	MedicineITLab	TRUE	TRUE	163.193
Free cholesterol to total lipids ratio in large VLDL || ebi-cfb233-GCST90302024	rs2575876	9	A	G	107665739	-0.0365163	0.00516824	1.6e-12	126671	TRUE	reported	MedicineITLab	TRUE	TRUE	62.0667
Free cholesterol to total lipids ratio in large VLDL || ebi-cfb233-GCST90302024	rs2043082	15	A	G	58674308	0.0894928	0.00440699	1.11e-91	126671	TRUE	reported	MedicineITLab	TRUE	TRUE	472.458
Free cholesterol to total lipids ratio in large VLDL || ebi-cfb233-GCST90302024	rs139974673	15	T	C	44027885	-0.105261	0.0156589	1.79e-11	126671	TRUE	reported	MedicineITLab	TRUE	TRUE	72.7201
Free cholesterol to total lipids ratio in large VLDL || ebi-cfb233-GCST90302024	rs13232120	7	A	T	72983310	0.0535744	0.00669263	1.2e-15	126671	TRUE	reported	MedicineITLab	TRUE	TRUE	77.1086
Free cholesterol to total lipids ratio in large VLDL || ebi-cfb233-GCST90302024	rs1260326	2	T	C	27730940	0.0621308	0.00449942	2.26e-43	126671	TRUE	reported	MedicineITLab	TRUE	TRUE	231.453
Free cholesterol to total lipids ratio in large VLDL || ebi-cfb233-GCST90302024	rs117733303	6	A	G	160922870	0.103293	0.0175917	4.31e-09	126671	TRUE	reported	MedicineITLab	TRUE	TRUE	80.4845
Free cholesterol to total lipids ratio in large VLDL || ebi-cfb233-GCST90302024	rs11668477	19	A	G	11195030	0.0360084	0.00549012	5.43e-11	126671	TRUE	reported	MedicineITLab	TRUE	TRUE	52.2025
Free cholesterol to total lipids ratio in large VLDL || ebi-cfb233-GCST90302024	rs10455872	6	A	G	161010118	0.123521	0.00928012	2.02e-40	126671	TRUE	reported	MedicineITLab	TRUE	TRUE	242.756
Free cholesterol to total lipids ratio in large VLDL || ebi-cfb233-GCST90302024	rs1042034	2	T	C	21225281	0.0306884	0.0049521	5.75e-10	126671	TRUE	reported	MedicineITLab	TRUE	TRUE	47.5002
Free cholesterol to total lipids ratio in large VLDL || ebi-cfb233-GCST90302024	rs10162642	15	A	G	58577163	-0.0399089	0.0055921	9.56e-13	126671	TRUE	reported	MedicineITLab	TRUE	TRUE	63.4444
Free cholesterol to total lipids ratio in large VLDL || ebi-cfb233-GCST90302024	rs10096633	8	T	C	19830921	-0.0755801	0.0069263	1.01e-27	126671	TRUE	reported	MedicineITLab	TRUE	TRUE	149.35
Free cholesterol to total lipids ratio in large VLDL || ebi-cfb233-GCST90302024	rs1007205	1	T	C	62936912	-0.0530529	0.00450207	4.71e-32	126671	TRUE	reported	MedicineITLab	TRUE	TRUE	160.073
Free cholesterol to total lipids ratio in large VLDL || ebi-cfb233-GCST90302024	rs1800588	15	T	C	58723675	0.127599	0.00500919	3.93e-143	126671	TRUE	reported	MedicineITLab	TRUE	TRUE	745.887
Total lipids in very large VLDL || ebi-cfb233-GCST90302144	rs4665710	2	A	C	21221035	-0.0619758	0.00461985	4.93e-41	136016	TRUE	reported	MedicineITLab	TRUE	TRUE	206.302
Total lipids in very large VLDL || ebi-cfb233-GCST90302144	rs687339	3	T	C	135932359	0.0289853	0.00489451	3.18e-09	136016	TRUE	reported	MedicineITLab	TRUE	TRUE	37.7131
Total lipids in very large VLDL || ebi-cfb233-GCST90302144	rs6445879	3	T	C	57418286	0.0271877	0.0042851	2.23e-10	136016	TRUE	reported	MedicineITLab	TRUE	TRUE	42.8235
Total lipids in very large VLDL || ebi-cfb233-GCST90302144	rs60220392	19	T	C	56092549	-0.0381154	0.00646028	3.64e-09	136016	TRUE	reported	MedicineITLab	TRUE	TRUE	38.2683
Total lipids in very large VLDL || ebi-cfb233-GCST90302144	rs59950280	4	A	G	3452345	0.0268138	0.00441118	1.21e-09	136016	TRUE	reported	MedicineITLab	TRUE	TRUE	42.2944
Total lipids in very large VLDL || ebi-cfb233-GCST90302144	rs4821764	22	A	G	38599364	0.0228611	0.00398776	9.88e-09	136016	TRUE	reported	MedicineITLab	TRUE	TRUE	34.7729
Total lipids in very large VLDL || ebi-cfb233-GCST90302144	rs58542926	19	T	C	19379549	-0.125759	0.00786573	1.55e-57	136016	TRUE	reported	MedicineITLab	TRUE	TRUE	286.583
Total lipids in very large VLDL || ebi-cfb233-GCST90302144	rs584007	19	A	G	45416478	-0.0794779	0.00418882	2.81e-80	136016	TRUE	reported	MedicineITLab	TRUE	TRUE	399.807
Total lipids in very large VLDL || ebi-cfb233-GCST90302144	rs6968554	7	A	G	17287106	-0.0228803	0.0041371	3.19e-08	136016	TRUE	reported	MedicineITLab	TRUE	TRUE	33.5599
Total lipids in very large VLDL || ebi-cfb233-GCST90302144	rs4775044	15	T	G	58684967	-0.0228633	0.00402558	1.35e-08	136016	TRUE	reported	MedicineITLab	TRUE	TRUE	35.5527
Total lipids in very large VLDL || ebi-cfb233-GCST90302144	rs59347135	8	C	G	19750044	-0.0695119	0.00957847	3.96e-13	136016	TRUE	reported	MedicineITLab	TRUE	TRUE	68.5852
Total lipids in very large VLDL || ebi-cfb233-GCST90302144	rs6972634	7	A	G	130464125	-0.0233336	0.00407969	1.07e-08	136016	TRUE	reported	MedicineITLab	TRUE	TRUE	36.5035
Total lipids in very large VLDL || ebi-cfb233-GCST90302144	rs7337339	13	A	G	114544155	0.0306238	0.00468879	6.52e-11	136016	TRUE	reported	MedicineITLab	TRUE	TRUE	49.4668
Total lipids in very large VLDL || ebi-cfb233-GCST90302144	rs7112577	11	C	G	117044603	0.0723786	0.0105883	8.16e-12	136016	TRUE	reported	MedicineITLab	TRUE	TRUE	66.5676
Total lipids in very large VLDL || ebi-cfb233-GCST90302144	rs72836561	17	T	C	41926126	0.118084	0.0118376	1.96e-23	136016	TRUE	reported	MedicineITLab	TRUE	TRUE	120.439
Total lipids in very large VLDL || ebi-cfb233-GCST90302144	rs73025562	6	A	G	160562481	0.0324258	0.00455438	1.08e-12	136016	TRUE	reported	MedicineITLab	TRUE	TRUE	56.0003
Total lipids in very large VLDL || ebi-cfb233-GCST90302144	rs73596816	6	A	G	161017363	-0.0807269	0.0121039	2.57e-11	136016	TRUE	reported	MedicineITLab	TRUE	TRUE	61.2203
Total lipids in very large VLDL || ebi-cfb233-GCST90302144	rs76495289	5	A	T	132418974	0.02804	0.00455574	7.51e-10	136016	TRUE	reported	MedicineITLab	TRUE	TRUE	41.7013
Total lipids in very large VLDL || ebi-cfb233-GCST90302144	rs78058190	2	A	G	219699999	0.076866	0.0099055	8.5e-15	136016	TRUE	reported	MedicineITLab	TRUE	TRUE	101.241
Total lipids in very large VLDL || ebi-cfb233-GCST90302144	rs8103728	19	C	G	33900257	0.0253577	0.00433593	4.97e-09	136016	TRUE	reported	MedicineITLab	TRUE	TRUE	40.4343
Total lipids in very large VLDL || ebi-cfb233-GCST90302144	rs9461758	6	A	C	32447139	0.0684722	0.0102456	2.34e-11	136016	TRUE	reported	MedicineITLab	TRUE	TRUE	56.108
Total lipids in very large VLDL || ebi-cfb233-GCST90302144	rs964184	11	C	G	116648917	-0.208329	0.00569752	1e-200	136016	TRUE	reported	MedicineITLab	TRUE	TRUE	1526.37
Total lipids in very large VLDL || ebi-cfb233-GCST90302144	rs9687846	5	A	G	55861894	0.0476517	0.00523577	8.94e-20	136016	TRUE	reported	MedicineITLab	TRUE	TRUE	91.6274
Total lipids in very large VLDL || ebi-cfb233-GCST90302144	rs7075988	10	A	G	74639217	-0.047244	0.00811645	5.86e-09	136016	TRUE	reported	MedicineITLab	TRUE	TRUE	54.1801
Total lipids in very large VLDL || ebi-cfb233-GCST90302144	rs4489873	13	A	T	95242527	0.0229111	0.00412598	2.81e-08	136016	TRUE	reported	MedicineITLab	TRUE	TRUE	33.7015
Total lipids in very large VLDL || ebi-cfb233-GCST90302144	rs10184004	2	T	C	165508389	-0.0379195	0.00419571	1.6e-19	136016	TRUE	reported	MedicineITLab	TRUE	TRUE	92.5041
Total lipids in very large VLDL || ebi-cfb233-GCST90302144	rs3679	19	T	C	7978430	0.0258031	0.00442079	5.32e-09	136016	TRUE	reported	MedicineITLab	TRUE	TRUE	41.4627
Total lipids in very large VLDL || ebi-cfb233-GCST90302144	rs998584	6	A	C	43757896	0.0300622	0.00404854	1.12e-13	136016	TRUE	reported	MedicineITLab	TRUE	TRUE	61.4728
Total lipids in very large VLDL || ebi-cfb233-GCST90302144	rs10096633	8	T	C	19830921	-0.154319	0.00635047	1.94e-130	136016	TRUE	reported	MedicineITLab	TRUE	TRUE	682.076
Total lipids in very large VLDL || ebi-cfb233-GCST90302144	rs1024137	2	T	G	227095876	0.0326745	0.00417902	5.34e-15	136016	TRUE	reported	MedicineITLab	TRUE	TRUE	66.2077
Total lipids in very large VLDL || ebi-cfb233-GCST90302144	rs10455872	6	A	G	161010118	0.187597	0.00851872	1.78e-107	136016	TRUE	reported	MedicineITLab	TRUE	TRUE	627.755
Total lipids in very large VLDL || ebi-cfb233-GCST90302144	rs10872311	6	A	C	127438642	0.0265166	0.00451149	4.16e-09	136016	TRUE	reported	MedicineITLab	TRUE	TRUE	37.5155
Total lipids in very large VLDL || ebi-cfb233-GCST90302144	rs1167996	1	T	G	62927797	-0.0620048	0.00419512	1.97e-49	136016	TRUE	reported	MedicineITLab	TRUE	TRUE	235.659
Total lipids in very large VLDL || ebi-cfb233-GCST90302144	rs116843064	19	A	G	8429323	-0.195867	0.0155939	3.48e-36	136016	TRUE	reported	MedicineITLab	TRUE	TRUE	216.899
Total lipids in very large VLDL || ebi-cfb233-GCST90302144	rs117301556	6	T	C	161017052	0.0990346	0.0179143	3.24e-08	136016	TRUE	reported	MedicineITLab	TRUE	TRUE	94.1404
Total lipids in very large VLDL || ebi-cfb233-GCST90302144	rs11749783	5	T	C	74626082	-0.0221169	0.00404479	4.55e-08	136016	TRUE	reported	MedicineITLab	TRUE	TRUE	32.2987
Total lipids in very large VLDL || ebi-cfb233-GCST90302144	rs117733303	6	A	G	160922870	0.183007	0.0158729	9.37e-31	136016	TRUE	reported	MedicineITLab	TRUE	TRUE	257.894
Total lipids in very large VLDL || ebi-cfb233-GCST90302144	rs1260326	2	T	C	27730940	0.104017	0.00417449	4.83e-137	136016	TRUE	reported	MedicineITLab	TRUE	TRUE	698.25
Total lipids in very large VLDL || ebi-cfb233-GCST90302144	rs442177	4	T	G	88030261	0.0311976	0.00395853	3.25e-15	136016	TRUE	reported	MedicineITLab	TRUE	TRUE	65.1029
Total lipids in very large VLDL || ebi-cfb233-GCST90302144	rs12705610	7	T	C	109161891	0.0232694	0.00422508	3.64e-08	136016	TRUE	reported	MedicineITLab	TRUE	TRUE	33.433
Total lipids in very large VLDL || ebi-cfb233-GCST90302144	rs139974673	15	T	C	44027885	-0.151841	0.0145342	1.51e-25	136016	TRUE	reported	MedicineITLab	TRUE	TRUE	161.396
Total lipids in very large VLDL || ebi-cfb233-GCST90302144	rs144018203	11	C	G	116916060	0.255461	0.0241562	3.88e-26	136016	TRUE	reported	MedicineITLab	TRUE	TRUE	195.147
Total lipids in very large VLDL || ebi-cfb233-GCST90302144	rs183130	16	T	C	56991363	-0.0386667	0.00438084	1.08e-18	136016	TRUE	reported	MedicineITLab	TRUE	TRUE	87.7397
Total lipids in very large VLDL || ebi-cfb233-GCST90302144	rs187429064	19	A	G	19380513	0.17683	0.0149813	3.75e-32	136016	TRUE	reported	MedicineITLab	TRUE	TRUE	342.327
Total lipids in very large VLDL || ebi-cfb233-GCST90302144	rs2070971	7	T	G	44197583	0.0320459	0.0055492	7.7e-09	136016	TRUE	reported	MedicineITLab	TRUE	TRUE	37.1171
Total lipids in very large VLDL || ebi-cfb233-GCST90302144	rs2144300	1	T	C	230294916	-0.0336874	0.00412487	3.16e-16	136016	TRUE	reported	MedicineITLab	TRUE	TRUE	75.7708
Total lipids in very large VLDL || ebi-cfb233-GCST90302144	rs2270925	5	T	C	156482099	-0.0378167	0.00426868	8.07e-19	136016	TRUE	reported	MedicineITLab	TRUE	TRUE	88.1479
Total lipids in very large VLDL || ebi-cfb233-GCST90302144	rs2460760	12	A	G	124545118	-0.0258651	0.00450674	9.51e-09	136016	TRUE	reported	MedicineITLab	TRUE	TRUE	34.8478
Total lipids in very large VLDL || ebi-cfb233-GCST90302144	rs2645429	8	A	G	11660051	0.0277268	0.00474595	5.15e-09	136016	TRUE	reported	MedicineITLab	TRUE	TRUE	39.034
Total lipids in very large VLDL || ebi-cfb233-GCST90302144	rs2954021	8	A	G	126482077	0.0795407	0.00409644	5.54e-84	136016	TRUE	reported	MedicineITLab	TRUE	TRUE	431.421
Total lipids in very large VLDL || ebi-cfb233-GCST90302144	rs326214	11	A	G	47298360	0.0229077	0.00417248	4.02e-08	136016	TRUE	reported	MedicineITLab	TRUE	TRUE	33.4402
Total lipids in very large VLDL || ebi-cfb233-GCST90302144	rs13240065	7	A	G	73015369	-0.0987348	0.00613469	2.79e-58	136016	TRUE	reported	MedicineITLab	TRUE	TRUE	292.266
Total lipids in very large VLDL || ebi-cfb233-GCST90302144	rs9956279	18	T	C	57942799	0.0246136	0.00440888	2.37e-08	136016	TRUE	reported	MedicineITLab	TRUE	TRUE	34.5644
